# Supplementary material for: The ClpXP protease and the ClpX unfoldase control virulence, cell division, and autolysis in Streptococcus pneumoniae
Source: Microbiol Spectr. 2025 May 23;13(7):e00804-25. doi: 10.1128/spectrum.00804-25 (PMC12211083; doi:10.1128/spectrum.00804-25)
Supplement: Table S1 — Proteomic data. [file spectrum.00804-25-s0002.xlsx]

## Sheet: Exponential phase
Table S1: Proteomics of clpXI267E vs WT, exponential phase.
symbol	locus tag	old locus tag	description	number of peptides	fold change	signal log ratio (log2)	p-value	q-value
DnaA	SPV_RS00005	SPV_0001	chromosomal replication initiator protein DnaA	21	-1.24059	-0.311022	0.00279151	0.0126736
DnaN	SPV_RS00010	SPV_0002	DNA polymerase III subunit beta	16	-1.14172	-0.191215	0.64839	0.98353
YchF	SPV_RS00020	SPV_0004	redox-regulated ATPase YchF	18	-1.19779	-0.260378	0.000438225	0.00253781
Pth	SPV_RS00025	SPV_0005	aminoacyl-tRNA hydrolase	6	-1.18667	-0.246913	0.870896	1
Mfd	SPV_RS00030	SPV_0006	transcription-repair coupling factor	22	-1.09366	-0.129162	0.998224	1
SPV_0007	SPV_RS00035	SPV_0007	RNA-binding S4 domain-containing protein	2	-1.09119	-0.125902	0.853012	1
DivIC	SPV_RS00040	SPV_0008	septum formation initiator family protein	4	1.0642	0.0897692	0.996809	1
TilS	SPV_RS00050	SPV_0011	tRNA lysidine(34) synthetase TilS	2	-1.18095	-0.239942	0.993035	1
Hpt	SPV_RS00055	SPV_0012	hypoxanthine phosphoribosyltransferase	8	1.19134	0.252588	0.41059	0.745124
FtsH	SPV_RS00060	SPV_0013	ATP-dependent zinc metalloprotease FtsH	27	-1.43146	-0.517491	5.56939e-14	2.68775e-12
PurA	SPV_RS00115	SPV_0024	adenylosuccinate synthase	24	-1.1226	-0.166843	0.884794	1
Dut	SPV_RS00130	SPV_0027	dUTP diphosphatase	4	-1.44423	-0.530305	0.0295313	0.0938518
RadA	SPV_RS00140	SPV_0029	DNA repair protein RadA	7	-1.10742	-0.147207	0.511313	0.858591
SPV_0030	SPV_RS00145	SPV_0030	carbonic anhydrase	3	-2.093	-1.06557	0.000203955	0.00134219
Prs1	SPV_RS00155	SPV_0033	ribose-phosphate diphosphokinase	13	1.0319	0.0453043	0.999743	1
PolA	SPV_RS00180	SPV_0038	DNA polymerase I	34	-1.24185	-0.312496	0.00580641	0.0245641
SPV_0039	SPV_RS00185	SPV_0039	CoA-binding protein	7	1.96101	0.9716	5.05775e-06	5.11265e-05
YeiH	SPV_RS00190	SPV_0040	YeiH family protein	4	2.26615	1.18024	0.408854	0.743009
AraT	SPV_RS00195	SPV_0041	pyridoxal phosphate-dependent aminotransferase	12	-1.1009	-0.138688	0.711971	1
PlsX	SPV_RS00205	SPV_0043	phosphate acyltransferase PlsX	12	1.00369	0.00530892	1	1
SPV_0044	SPV_RS00210	SPV_0044	acyl carrier protein	2	1.11617	0.158552	0.346479	0.658108
PurC	SPV_RS00245	SPV_0051	phosphoribosylaminoimidazolesuccinocarboxamide synthase	13	-3.07779	-1.62189	2.43174e-13	1.0926e-11
PurL	SPV_RS00255	SPV_0052	phosphoribosylformylglycinamidine synthase	40	-2.47202	-1.30569	5.69107e-30	1.48309e-27
PurF	SPV_RS00260	SPV_0053	amidophosphoribosyltransferase	10	-4.50054	-2.1701	8.47745e-10	1.9045e-08
PurM	SPV_RS00265	SPV_0054	phosphoribosylformylglycinamidine cyclo-ligase	11	-3.5039	-1.80896	0.000164258	0.00113845
PurH	SPV_RS00280	SPV_0057	bifunctional phosphoribosylaminoimidazolecarboxamide formyltransferase/IMP cyclohydrolase	21	-3.1049	-1.63455	1.16697e-20	1.38233e-18
PurD	SPV_RS00285	SPV_0058	phosphoribosylamine--glycine ligase	12	-2.47951	-1.31006	6.61279e-11	1.95829e-09
PurE	SPV_RS00300	SPV_0059	5-(carboxyamino)imidazole ribonucleotide mutase	8	-2.29705	-1.19978	4.54146e-06	4.7722e-05
PurK	SPV_RS00305	SPV_0060	5-(carboxyamino)imidazole ribonucleotide synthase	6	-2.88439	-1.52827	1.49314e-07	2.16838e-06
PurB	SPV_RS00315	SPV_0062	adenylosuccinate lyase	28	-1.72622	-0.787614	4.14599e-08	6.50871e-07
StrH	SPV_RS00320	SPV_0063	LPXTG-anchored beta-N-acetylhexosaminidase StrH	31	1.26273	0.336544	0.302257	0.596988
CpsR	SPV_RS00325	SPV_0064	GntR family transcriptional regulator	6	-1.06164	-0.0862913	0.996833	1
BgaC	SPV_RS00330	SPV_0065	beta-galactosidase	2	1.24621	0.317551	0.527917	0.871667
GadV	SPV_RS00335	SPV_0066	PTS system mannose/fructose/N-acetylgalactosamine-transporter subunit IIB	9	1.10332	0.141849	0.584271	0.923913
GadW	SPV_RS00340	SPV_0067	PTS mannose/fructose/sorbose/N-acetylgalactosamine transporter subunit IIC	5	1.218	0.284515	0.0235116	0.0779531
GadE	SPV_RS00345	SPV_0068	PTS system mannose/fructose/sorbose family transporter subunit IID	4	-1.10694	-0.146574	0.43576	0.771182
GadF	SPV_RS00350	SPV_0069	PTS sugar transporter subunit IIA	2	-1.17056	-0.227193	0.777965	1
AgaS	SPV_RS00355	SPV_0070	SIS domain-containing protein	20	1.35588	0.43923	3.34887e-08	5.45448e-07
GalM	SPV_RS00360	SPV_0071	galactose mutarotase	8	-1.05369	-0.0754502	0.559671	0.90929
SPV_0072	SPV_RS00365	SPV_0072	VOC family protein	5	-1.04194	-0.0592746	0.765038	1
SPV_0074	SPV_RS00395	SPV_0074	nucleoside phosphorylase	8	1.2719	0.346989	0.0211917	0.0720959
SPV_0076	SPV_RS00410	SPV_0076	TrkH family potassium uptake protein	2	-1.05832	-0.0817736	0.910046	1
CabP	SPV_RS00415	SPV_0077	TrkA family potassium uptake protein	10	-1.08743	-0.120928	0.901175	1
PavB	SPV_RS00430	SPV_0080	PavB family fibronectin-binding SSURE repeat adhesin	16	-1.21455	-0.28042	0.849288	1
SPV_0081	SPV_RS00435	SPV_0081	response regulator transcription factor	6	2.14908	1.10372	4.29989e-05	0.000343728
SPV_0082	SPV_RS00440	SPV_0082	HAMP domain-containing histidine kinase	7	2.8402	1.50599	0.479202	0.815906
RpsD	SPV_RS00445	SPV_0083	30S ribosomal protein S4	22	-1.00936	-0.0134443	1	1
SPV_0090	SPV_RS00485	SPV_0090	ABC transporter substrate-binding protein	9	1.74192	0.800678	0.189501	0.410165
SPV_0091	SPV_RS00490	SPV_0091	rhodanese-related sulfurtransferase	18	-3.74247	-1.90399	3.64061e-24	5.2708e-22
SPV_0092	SPV_RS00495	SPV_0092	DUF4299 family protein	5	-1.18572	-0.245765	0.265378	0.537772
PtvC	SPV_RS00500	SPV_0093	membrane protein	8	-1.02734	-0.0389201	0.988697	1
PtvB	SPV_RS00505	SPV_0094	DUF4097 domain-containing protein	2	-1.34493	-0.42753	0.170805	0.376581
PtvA	SPV_RS00510	SPV_0095	DUF1700 domain-containing protein	4	1.19191	0.25327	0.475145	0.811421
SPV_0098	SPV_RS00525	SPV_0098	glycosyltransferase family 2 protein	6	2.05943	1.04225	0.000905401	0.00466299
AatA	SPV_RS00530	SPV_0099	polysaccharide biosynthesis protein	18	1.03543	0.0502239	0.998738	1
Gph	SPV_RS00540	SPV_0101	HAD family hydrolase	4	-1.20934	-0.274221	0.544299	0.890841
SdhA	SPV_RS00545	SPV_0102	L-serine ammonia-lyase, iron-sulfur-dependent, subunit alpha	8	1.09616	0.132459	0.994224	1
SdhB	SPV_RS00550	SPV_0103	L-serine ammonia-lyase, iron-sulfur-dependent subunit beta	5	-1.14323	-0.193116	0.920837	1
SPV_0107	SPV_RS00570	SPV_0107	bacteriocin-associated integral membrane family protein	8	-1.49873	-0.583737	0.81592	1
SPV_0108	SPV_RS00575	SPV_0108	ABC transporter ATP-binding protein	6	1.54784	0.63026	0.0141774	0.0513144
SPV_0109	SPV_RS00580	SPV_0109	ABC transporter substrate-binding protein	4	1.15894	0.212807	0.965951	1
SPV_0112	SPV_RS00595	SPV_0112	helix-turn-helix transcriptional regulator	4	1.38058	0.465278	0.978958	1
SPV_0114	SPV_RS00610	SPV_0114	GyrI-like domain-containing protein	5	3.91671	1.96964	0.000263067	0.00164797
SPV_0115	SPV_RS00615	SPV_0115	HlyD family efflux transporter periplasmic adaptor subunit	14	-1.03441	-0.0488046	1	1
PspA	SPV_RS00695	SPV_0126	pneumococcal surface protein A	22	1.40922	0.4949	1.30186e-05	0.000119459
MnmA	SPV_RS00700	SPV_0127	tRNA 2-thiouridine(34) synthase MnmA	11	-1.00432	-0.00621701	1	1
SPV_0128	SPV_RS00705	SPV_0128	NUDIX hydrolase	2	1.26674	0.341115	0.565694	0.91021
MnmG	SPV_RS00710	SPV_0129	tRNA uridine-5-carboxymethylaminomethyl(34) synthesis enzyme MnmG	25	1.0682	0.0951885	0.999642	1
RnjA	SPV_RS00715	SPV_0130	ribonuclease J	23	-1.56299	-0.644313	2.91779e-05	0.000240626
SPV_0131	SPV_RS00720	SPV_0131	DNA-dependent RNA polymerase auxiliary subunit epsilon family protein	4	1.21219	0.277611	0.56545	0.91021
SPV_0134	SPV_RS00745	SPV_0134	tRNA (adenosine(37)-N6)-threonylcarbamoyltransferase complex dimerization subunit type 1 TsaB	10	-1.1243	-0.169024	0.741395	1
TsaD	SPV_RS00755	SPV_0136	tRNA (adenosine(37)-N6)-threonylcarbamoyltransferase complex transferase subunit TsaD	9	-1.52142	-0.605415	5.40058e-09	1.03485e-07
SPV_0140	SPV_RS00785	SPV_0140	ABC transporter ATP-binding protein/permease	3	-1.74789	-0.805611	0.136654	0.320829
MutR1	SPV_RS00810	SPV_0144	XRE/MutR family transcriptional regulator	5	3.33877	1.73932	0.190266	0.410538
SPV_0145	SPV_RS00815	SPV_0145	hypothetical protein	3	-1.22809	-0.296411	0.23383	0.48362
SPV_0148	SPV_RS00830	SPV_0148	MFS transporter	4	-1.01251	-0.0179308	0.959297	1
GshT	SPV_RS00840	SPV_0150	amino acid ABC transporter substrate-binding protein	16	-1.3406	-0.42288	5.82386e-07	7.4397e-06
MetQ	SPV_RS00845	SPV_0151	MetQ/NlpA family ABC transporter substrate-binding protein	16	-1.02181	-0.0311264	0.999908	1
DapE	SPV_RS00850	SPV_0152	M20/M25/M40 family metallo-hydrolase	18	1.16779	0.223778	0.441599	0.775407
MetN	SPV_RS00855	SPV_0153	methionine ABC transporter ATP-binding protein	14	-1.30085	-0.379457	0.00857674	0.03356
SPV_0155	SPV_RS00865	SPV_0155	MptD family putative ECF transporter S component	2	1.04982	0.0701435	0.838804	1
SPV_0158	SPV_RS00880	SPV_0158	response regulator transcription factor	12	1.25349	0.32595	0.769773	1
SPV_0159	SPV_RS00885	SPV_0159	hypothetical protein	3	1.17809	0.236445	0.457546	0.793852
NrdI	SPV_RS00890	SPV_0160	class Ib ribonucleoside-diphosphate reductase assembly flavoprotein NrdI	5	1.31373	0.393668	0.0345792	0.106161
SPV_0161	SPV_RS00900	SPV_0161	divalent metal cation transporter	6	-1.67186	-0.741455	5.76229e-05	0.000446921
HexB	SPV_RS00920	SPV_0165	DNA mismatch repair endonuclease MutL	13	1.00232	0.00334619	1	1
RibH	SPV_RS00925	SPV_0166	6,7-dimethyl-8-ribityllumazine synthase	5	1.4111	0.496818	0.0649316	0.178118
RibB	SPV_RS00930	SPV_0167	bifunctional 3,4-dihydroxy-2-butanone-4-phosphate synthase/GTP cyclohydrolase II	9	2.78748	1.47896	0.190618	0.410538
RibE	SPV_RS00935	SPV_0168	riboflavin synthase	4	109.238	6.77133	0.00014825	0.00103299
RibD	SPV_RS00940	SPV_0169	bifunctional diaminohydroxyphosphoribosylaminopyrimidine deaminase/5-amino-6-(5-phosphoribosylamino)uracil reductase RibD	2	16.8801	4.07725	0.00230535	0.0106144
RuvA	SPV_RS00945	SPV_0170	Holliday junction branch migration protein RuvA	4	-1.14497	-0.195311	0.399223	0.733082
SPV_0173	SPV_RS00960	SPV_0173	LD-carboxypeptidase	12	1.09032	0.124752	0.855284	1
SPV_0174	SPV_RS00965	SPV_0174	DUF1129 domain-containing protein	2	1.13434	0.181859	0.760536	1
CorA1	SPV_RS00970	SPV_0175	magnesium transporter CorA family protein	6	1.1089	0.149124	0.996943	1
UvrA	SPV_RS00975	SPV_0176	excinuclease ABC subunit UvrA	32	-1.7069	-0.771383	1.22361e-12	4.83139e-11
YpdF	SPV_RS00980	SPV_0177	Xaa-Pro peptidase family protein	13	-1.17924	-0.237853	0.451209	0.785997
SpxA2	SPV_RS00990	SPV_0178	transcriptional regulator Spx	5	4.43272	2.14819	8.57943e-08	1.31518e-06
SPV_0179	SPV_RS00995	SPV_0179	hypothetical protein	9	-1.19857	-0.261314	0.0214174	0.0722975
SPV_0180	SPV_RS01000	SPV_0180	IreB family regulatory phosphoprotein	6	1.1008	0.138558	0.655485	0.990832
YqgF	SPV_RS01005	SPV_0181	Holliday junction resolvase RuvX	6	-1.4162	-0.502025	0.0748803	0.197909
FolC	SPV_RS01015	SPV_0183	bifunctional folylpolyglutamate synthase/dihydrofolate synthase	6	1.57351	0.65399	0.001647	0.0077755
SPV_0184	SPV_RS01020	SPV_0184	SP_0198 family lipoprotein	4	1.8046	0.851677	0.0635834	0.175157
Cls	SPV_RS01025	SPV_0185	cardiolipin synthase	5	1.05555	0.0779976	0.903225	1
SPV_0186	SPV_RS01035	SPV_0186	hypothetical protein	4	-1.01092	-0.0156674	0.997416	1
NrdD	SPV_RS01040	SPV_0187	anaerobic ribonucleoside-triphosphate reductase	28	-2.014	-1.01007	1.905e-27	3.54603e-25
SPV_0189	SPV_RS01050	SPV_0189	GNAT family N-acetyltransferase	3	1.00152	0.00219612	0.999711	1
SPV_0191	SPV_RS01060	SPV_0191	phosphoribulokinase	7	1.70687	0.771353	0.200186	0.425149
RpsJ	SPV_RS01065	SPV_0192	30S ribosomal protein S10	6	-1.13612	-0.184118	0.980459	1
RplC	SPV_RS01070	SPV_0193	50S ribosomal protein L3	8	-1.3182	-0.398572	0.00153373	0.00740165
RplD	SPV_RS01075	SPV_0194	50S ribosomal protein L4	7	-1.32769	-0.408922	0.0415823	0.123703
RplW	SPV_RS01080	SPV_0195	50S ribosomal protein L23	9	1.15181	0.203901	0.612031	0.949268
RplB	SPV_RS01085	SPV_0196	50S ribosomal protein L2	17	-1.19156	-0.252846	0.00373974	0.016631
RpsS	SPV_RS01090	SPV_0197	30S ribosomal protein S19	7	-1.20874	-0.273503	0.124083	0.297754
RplV	SPV_RS01095	SPV_0198	50S ribosomal protein L22	6	-1.35567	-0.439002	0.0585026	0.165356
RpsC	SPV_RS01100	SPV_0199	30S ribosomal protein S3	11	-1.04413	-0.0623063	0.985758	1
RplP	SPV_RS01105	SPV_0200	50S ribosomal protein L16	4	-1.436	-0.522054	0.0762474	0.201114
RpmC	SPV_RS01110	SPV_0201	50S ribosomal protein L29	2	1.04833	0.0680907	0.891747	1
RpsQ	SPV_RS01115	SPV_0202	30S ribosomal protein S17	4	1.58398	0.66355	0.524169	0.867842
RplN	SPV_RS01120	SPV_0203	50S ribosomal protein L14	6	-1.3066	-0.385818	0.000792509	0.00416387
RplX	SPV_RS01125	SPV_0204	50S ribosomal protein L24	7	1.11558	0.157796	0.667039	1
RplE	SPV_RS01130	SPV_0205	50S ribosomal protein L5	14	-1.16749	-0.223408	0.120851	0.295439
RpsN	SPV_RS01135	SPV_0206	30S ribosomal protein S14	3	2.07712	1.05459	0.686743	1
RpsH	SPV_RS01140	SPV_0207	30S ribosomal protein S8	9	-1.35629	-0.439665	0.00195941	0.00905357
RplF	SPV_RS01145	SPV_0208	50S ribosomal protein L6	9	1.01553	0.0222298	0.999536	1
RplR	SPV_RS01150	SPV_0209	50S ribosomal protein L18	5	4.26285	2.09182	0.0359058	0.109311
RpsE	SPV_RS01155	SPV_0210	30S ribosomal protein S5	15	-1.33998	-0.422207	2.3945e-07	3.35488e-06
RpmD	SPV_RS01160	SPV_0211	50S ribosomal protein L30	3	1.25099	0.323068	0.0633123	0.175151
RplO	SPV_RS01165	SPV_0212	50S ribosomal protein L15	8	-1.11165	-0.152705	0.699992	1
SecY	SPV_RS01170	SPV_0213	preprotein translocase subunit SecY	7	-1.24158	-0.312176	0.6223	0.960136
Adk	SPV_RS01175	SPV_0214	adenylate kinase	15	1.04569	0.064457	0.996902	1
InfA	SPV_RS01180	SPV_0215	translation initiation factor IF-1	3	-1.40584	-0.491435	0.157215	0.355029
RpsM	SPV_RS01190	SPV_0216	30S ribosomal protein S13	10	-1.49764	-0.582691	0.00955776	0.0369548
RpsK	SPV_RS01195	SPV_0217	30S ribosomal protein S11	3	-1.15185	-0.203952	0.287028	0.574496
RpoA	SPV_RS01200	SPV_0218	DNA-directed RNA polymerase subunit alpha	16	-1.06374	-0.089144	0.989059	1
RplQ	SPV_RS01205	SPV_0219	50S ribosomal protein L17	5	1.48966	0.574978	0.051737	0.148645
SPV_0220	SPV_RS01210	SPV_0220	ACT domain-containing protein	3	-1.00553	-0.00795827	0.99916	1
GpmB1	SPV_RS01220	SPV_0222	phosphoglycerate mutase family protein	6	-1.02039	-0.0291243	0.98506	1
SPV_0229	SPV_RS01250	SPV_0229	glycyl-radical enzyme activating protein	6	1.31816	0.398528	0.999987	1
DeoR	SPV_RS01255	SPV_0230	DeoR/GlpR family DNA-binding transcription regulator	11	-1.41276	-0.498517	3.18271e-07	4.31986e-06
SPV_0231	SPV_RS01260	SPV_0231	sugar-binding transcriptional regulator	9	-1.59953	-0.677647	0.0292886	0.0935196
SPV_0235	SPV_RS01280	SPV_0235	glycyl radical protein	13	1.7117	0.775432	0.00516929	0.0223033
TalC	SPV_RS01285	SPV_0236	fructose-6-phosphate aldolase	6	-1.25609	-0.328942	0.394252	0.729079
GldA	SPV_RS01290	SPV_0237	glycerol dehydrogenase	9	1.21874	0.285392	0.396655	0.731911
LeuS	SPV_RS01295	SPV_0238	leucine--tRNA ligase	29	-1.19456	-0.256482	0.356653	0.674483
SPV_0239	SPV_RS01300	SPV_0239	GNAT family N-acetyltransferase	5	1.52056	0.604605	0.47965	0.815906
SPV_0240	SPV_RS01305	SPV_0240	GNAT family N-acetyltransferase	2	1.69399	0.760422	0.269278	0.543142
RuvB	SPV_RS01315	SPV_0241	Holliday junction branch migration DNA helicase RuvB	12	-1.03259	-0.046262	0.985041	1
UppS	SPV_RS01325	SPV_0243	isoprenyl transferase	10	1.40859	0.494249	0.433595	0.769721
Eep	SPV_RS01335	SPV_0245	RIP metalloprotease RseP	16	-1.16922	-0.225552	0.300176	0.595327
ProS	SPV_RS01340	SPV_0246	proline--tRNA ligase	29	1.05131	0.0721919	0.997837	1
BglA	SPV_RS01345	SPV_0247	6-phospho-beta-glucosidase	11	4.21187	2.07446	0.000987084	0.0050438
GlmS	SPV_RS01350	SPV_0248	glutamine--fructose-6-phosphate transaminase (isomerizing)	27	-1.26858	-0.343216	0.00737441	0.0298412
SPV_0249	SPV_RS01355	SPV_0249	LLM class flavin-dependent oxidoreductase	21	-1.07788	-0.108203	0.944962	1
SpuA	SPV_RS01360	SPV_0250	LPXTG-anchored pullulanase SpuA	36	1.00872	0.0125264	1	1
RpsL	SPV_RS01370	SPV_0251	30S ribosomal protein S12	9	1.12362	0.168152	0.785252	1
RpsG	SPV_RS01375	SPV_0252	30S ribosomal protein S7	14	-1.07098	-0.0989326	0.977114	1
FusA	SPV_RS01380	SPV_0253	elongation factor G	39	-1.12926	-0.175379	0.0890801	0.22939
PolC	SPV_RS01385	SPV_0254	PolC-type DNA polymerase III	28	-1.11447	-0.156363	1	1
RelB1	SPV_RS01390	SPV_0255	type II toxin-antitoxin system RelB/DinJ family antitoxin	2	-1.01526	-0.0218477	0.967672	1
PepS	SPV_RS01405	SPV_0258	aminopeptidase	17	-1.51861	-0.602748	1.49773e-07	2.16838e-06
RsuA-1	SPV_RS01415	SPV_0260	rRNA pseudouridine synthase	5	1.19615	0.258396	0.98972	1
PepC	SPV_RS01425	SPV_0261	aminopeptidase C	20	1.16168	0.216212	0.847378	1
ManN	SPV_RS01430	SPV_0262	PTS system mannose/fructose/sorbose family transporter subunit IID	16	-1.23389	-0.30321	0.0577864	0.163686
ManM	SPV_RS01435	SPV_0263	PTS mannose/fructose/sorbose transporter subunit IIC	5	2.18081	1.12487	0.00111787	0.00562388
ManL	SPV_RS01440	SPV_0264	PTS sugar transporter subunit IIB	17	1.14191	0.191445	0.751128	1
AdhA	SPV_RS01445	SPV_0265	alcohol dehydrogenase AdhP	11	-6.60855	-2.72433	1.15754e-09	2.51378e-08
SPV_0266	SPV_RS01450	SPV_0266	Cof-type HAD-IIB family hydrolase	9	-1.22823	-0.296575	0.352469	0.667539
SPV_0267	SPV_RS01455	SPV_0267	NCS2 family permease	6	-2.61378	-1.38614	8.99215e-07	1.0874e-05
SulA	SPV_RS01465	SPV_0269	dihydropteroate synthase	9	-1.03931	-0.0556321	0.966865	1
SulB	SPV_RS01470	SPV_0270	bifunctional folylpolyglutamate synthase/dihydrofolate synthase	9	-1.63537	-0.709619	4.63287e-06	4.82931e-05
SulC	SPV_RS01475	SPV_0271	GTP cyclohydrolase I FolE	10	-1.61102	-0.687977	2.63178e-10	6.47021e-09
SulD	SPV_RS01480	SPV_0272	2-amino-4-hydroxy-6- hydroxymethyldihydropteridine diphosphokinase	6	1.2462	0.317541	0.961803	1
RplM	SPV_RS01490	SPV_0274	50S ribosomal protein L13	7	-1.13271	-0.179782	0.311077	0.608534
RpsI	SPV_RS01495	SPV_0275	30S ribosomal protein S9	7	-1.04596	-0.0648256	0.851639	1
CelA	SPV_RS01515	SPV_0277	6-phospho-beta-glucosidase	9	-5.85988	-2.55087	1.66601e-06	1.92107e-05
SPV_0285	SPV_RS01560	SPV_0285	glycoside hydrolase family 31 protein	24	-1.09564	-0.131773	0.874081	1
BasA	SPV_RS01565	SPV_0286	glutathione peroxidase	5	1.05893	0.0826136	0.970575	1
RegR	SPV_RS01645	SPV_0301	LacI family DNA-binding transcriptional regulator	5	-1.52648	-0.610208	0.0370412	0.111983
MraW	SPV_RS01665	SPV_0304	16S rRNA (cytosine(1402)-N(4))-methyltransferase RsmH	8	-1.08277	-0.114724	0.73262	1
FtsL	SPV_RS01670	SPV_0305	cell division protein FtsL	3	-1.18892	-0.249652	0.214783	0.449939
Pbp2x	SPV_RS01675	SPV_0306	penicillin-binding protein 2X	29	1.00439	0.00632141	1	1
MraY	SPV_RS01680	SPV_0307	phospho-N-acetylmuramoyl-pentapeptide- transferase	3	1.11689	0.159487	0.810183	1
ClpL	SPV_RS01685	SPV_0308	ATP-dependent Clp protease ATP-binding subunit	42	1.95063	0.963937	4.39774e-18	4.77522e-16
LuxS	SPV_RS01690	SPV_0309	S-ribosylhomocysteine lyase	4	1.07493	0.104238	0.81759	1
SPV_0310	SPV_RS01695	SPV_0310	DUF1846 domain-containing protein	22	-1.02961	-0.0420977	0.999995	1
DexB	SPV_RS01700	SPV_0311	alpha-glucosidase	15	-1.23313	-0.302319	0.761054	1
Cps2A	SPV_RS01715	SPV_0315	capsular polysaccharide biosynthesis protein Cps4A	13	1.02283	0.032566	0.99993	1
Cps2B	SPV_RS01720	SPV_0316	capsular polysaccharide biosynthesis protein Cps4B	6	-1.08201	-0.11372	0.996834	1
Cps2C	SPV_RS01725	SPV_0317	capsular polysaccharide biosynthesis protein	10	-1.41922	-0.505093	0.000382918	0.00225475
Cps2D	SPV_RS01730	SPV_0318	tyrosine-protein kinase	12	-1.13714	-0.185413	0.023981	0.0793078
Cps2E	SPV_RS01735	SPV_0319	sugar transferase	11	-1.2549	-0.327574	0.904924	1
Cps2T	SPV_RS01740	SPV_0320	glycosyltransferase family 1 protein	17	-1.00995	-0.014285	1	1
Cps2F	SPV_RS01745	SPV_0321	glycosyltransferase family 2 protein	13	-1.37727	-0.461808	0.390749	0.727232
Cps2G	SPV_RS01750	SPV_0322	glycosyltransferase family 4 protein	20	1.04062	0.0574383	0.999484	1
Cps2H	SPV_RS01755	SPV_0323	membrane protein	3	1.42617	0.51215	0.0592394	0.166715
Cps2I	SPV_RS01760	SPV_0324	glycosyltransferase	19	1.21473	0.28063	0.182853	0.399092
Cps2K	SPV_RS01770	SPV_0326	nucleotide sugar dehydrogenase	28	1.11006	0.150642	0.424229	0.758734
Cps2L	SPV_RS01780	SPV_0328	glucose-1-phosphate thymidylyltransferase RfbA	16	1.34982	0.432762	0.00084894	0.00440705
Cps2M	SPV_RS01785	SPV_0329	dTDP-4-dehydrorhamnose 3,5-epimerase family protein	10	1.0648	0.0905802	0.739345	1
Cps2N	SPV_RS01790	SPV_0330	dTDP-glucose 4,6-dehydratase	21	1.01263	0.0181016	1	1
Cps2O	SPV_RS01795	SPV_0331	dTDP-4-dehydrorhamnose reductase	17	1.04831	0.0680663	0.982452	1
AliA	SPV_RS01815	SPV_0334	peptide ABC transporter substrate-binding protein	34	-2.05198	-1.03702	6.44765e-33	2.80043e-30
Eng	SPV_RS01825	SPV_0335	SpGH101 family endo-alpha-N-acetylgalactosaminidase	36	1.48462	0.570097	1.75068e-05	0.000154131
Pbp1a	SPV_RS01830	SPV_0336	penicillin-binding protein PBP1A	28	-1.01391	-0.0199227	1	1
GpsB	SPV_RS01845	SPV_0339	cell division regulator GpsB	9	-1.5959	-0.674373	1.8543e-07	2.65512e-06
RlmL	SPV_RS01855	SPV_0341	class I SAM-dependent RNA methyltransferase	14	-1.21019	-0.275231	0.00283007	0.0128041
MapZ	SPV_RS01860	SPV_0342	mid-cell-anchored protein MapZ	14	-1.04329	-0.0611402	0.992765	1
Gnd	SPV_RS01865	SPV_0343	NADP-dependent phosphogluconate dehydrogenase	27	-1.29989	-0.378393	2.11514e-06	2.31599e-05
RitR	SPV_RS01870	SPV_0344	response regulator transcription factor	8	-1.04675	-0.0659192	0.970751	1
CbpF	SPV_RS01875	SPV_0345	choline-binding protein CbpC	13	-1.05641	-0.0791651	0.978938	1
Mvk	SPV_RS01880	SPV_0346	mevalonate kinase	2	-1.42249	-0.508421	0.952338	1
MvaD	SPV_RS01885	SPV_0347	diphosphomevalonate decarboxylase	8	-1.36712	-0.451136	0.00328992	0.0147819
MvaK2	SPV_RS01890	SPV_0348	phosphomevalonate kinase	5	-1.03158	-0.0448502	0.935849	1
Fni	SPV_RS01895	SPV_0349	type 2 isopentenyl-diphosphate Delta-isomerase	9	1.23143	0.300332	0.361199	0.680119
VraS	SPV_RS01905	SPV_0351	sensor histidine kinase	3	-1.34709	-0.429841	0.528486	0.871667
VraR	SPV_RS01910	SPV_0352	response regulator transcription factor	6	1.00326	0.00469278	0.988494	1
CbpK	SPV_RS01940	SPV_0357	choline-binding protein CbpF	5	1.90751	0.931688	0.063573	0.175157
Tig	SPV_RS01975	SPV_0365	trigger factor	24	1.07545	0.104938	0.999973	1
YrrC	SPV_RS01980	SPV_0366	ATP-dependent RecD-like DNA helicase	19	-1.38724	-0.47222	0.0975756	0.246397
LepB	SPV_RS01985	SPV_0367	signal peptidase I	5	-1.18411	-0.243805	0.183839	0.400369
RnhC	SPV_RS01990	SPV_0368	ribonuclease HIII	10	1.20211	0.265566	0.385008	0.718719
ZapA	SPV_RS01995	SPV_0369	cell division protein ZapA	4	-1.08353	-0.115733	0.964966	1
ZapB	SPV_RS02000	SPV_0370	CvpA family protein	2	5.48711	2.45605	0.200339	0.425149
MutS2	SPV_RS02005	SPV_0371	endonuclease MutS2	22	-1.03751	-0.0531253	1	1
GlyP	SPV_RS02010	SPV_0372	sodium:alanine symporter family protein	4	-1.3864	-0.471345	0.0566746	0.161238
Mip	SPV_RS02015	SPV_0373	carboxymuconolactone decarboxylase family protein	9	1.01844	0.0263657	0.999216	1
SerS	SPV_RS02025	SPV_0375	serine--tRNA ligase	19	-1.22748	-0.295699	0.0657632	0.179267
ManO	SPV_RS02030	SPV_0376	DUF956 family protein	4	-1.09929	-0.136577	0.961384	1
LysC	SPV_RS02035	SPV_0377	aspartate kinase	18	-1.30663	-0.385853	0.00817641	0.0322844
FabM	SPV_RS02045	SPV_0378	enoyl-CoA hydratase	10	-1.25888	-0.332145	0.030077	0.094892
FabT	SPV_RS02050	SPV_0379	MarR family transcriptional regulator	5	1.0168	0.0240349	0.98364	1
FabH	SPV_RS02055	SPV_0380	ketoacyl-ACP synthase III	6	-1.72429	-0.786006	0.000253213	0.00160945
AcpP	SPV_RS02060	SPV_0381	acyl carrier protein	2	1.55467	0.636605	0.000791953	0.00416387
FabK	SPV_RS02065	SPV_0382	enoyl-[acyl-carrier-protein] reductase FabK	12	-1.80737	-0.853889	1.74645e-10	4.46201e-09
FabD	SPV_RS02070	SPV_0383	ACP S-malonyltransferase	14	-1.15528	-0.208241	0.114837	0.283549
FabG1	SPV_RS02075	SPV_0384	3-oxoacyl-[acyl-carrier-protein] reductase	14	-1.38136	-0.466089	0.0901323	0.231186
FabF	SPV_RS02080	SPV_0385	beta-ketoacyl-ACP synthase II	16	-1.73415	-0.794228	1.95355e-13	9.09096e-12
AccB	SPV_RS02085	SPV_0386	acetyl-CoA carboxylase biotin carboxyl carrier protein	7	-1.70399	-0.768917	2.1922e-07	3.10483e-06
FabZ	SPV_RS02090	SPV_0387	3-hydroxyacyl-ACP dehydratase FabZ	5	-1.17654	-0.234555	0.921803	1
AccC	SPV_RS02095	SPV_0388	acetyl-CoA carboxylase biotin carboxylase subunit	15	-1.42008	-0.505973	1.37336e-06	1.64173e-05
AccD	SPV_RS02100	SPV_0389	acetyl-CoA carboxylase, carboxyltransferase subunit beta	10	1.08787	0.121504	0.997293	1
AccA	SPV_RS02105	SPV_0390	acetyl-CoA carboxylase carboxyl transferase subunit alpha	16	-1.2286	-0.297015	0.0414991	0.123703
NusB	SPV_RS02130	SPV_0393	transcription antitermination factor NusB	4	-1.1176	-0.160409	0.969316	1
SPV_0394	SPV_RS02135	SPV_0394	Asp23/Gls24 family envelope stress response protein	11	1.16251	0.217243	0.442154	0.775407
Efp	SPV_RS02140	SPV_0395	elongation factor P	7	-1.15868	-0.212487	0.241521	0.498735
GatB	SPV_RS02145	SPV_0396	Asp-tRNA(Asn)/Glu-tRNA(Gln) amidotransferase subunit GatB	18	-1.12679	-0.172219	0.459775	0.794545
GatA	SPV_RS02150	SPV_0397	Asp-tRNA(Asn)/Glu-tRNA(Gln) amidotransferase subunit GatA	21	-1.26592	-0.340186	0.00112279	0.00562691
GatC	SPV_RS02155	SPV_0398	Asp-tRNA(Asn)/Glu-tRNA(Gln) amidotransferase subunit GatC	6	-1.31405	-0.394022	0.0723056	0.192274
PrfC	SPV_RS02160	SPV_0399	peptide chain release factor 3	20	1.00411	0.00591239	1	1
RpmB	SPV_RS02170	SPV_0401	50S ribosomal protein L28	3	1.39559	0.480877	0.359409	0.678709
Asp23	SPV_RS02175	SPV_0402	Asp23/Gls24 family envelope stress response protein	2	-1.3552	-0.438504	0.123918	0.297754
SPV_0403	SPV_RS02180	SPV_0403	DAK2 domain-containing protein	21	-1.16221	-0.216874	0.951061	1
IlvB	SPV_RS02185	SPV_0404	acetolactate synthase large subunit	14	-2.6317	-1.39599	5.44081e-18	5.45337e-16
IlvH	SPV_RS02190	SPV_0405	acetolactate synthase small subunit	8	-1.61515	-0.691666	4.34487e-07	5.60531e-06
IlvC	SPV_RS02195	SPV_0406	ketol-acid reductoisomerase	16	-2.18021	-1.12447	1.46477e-14	7.95249e-13
IlvA	SPV_RS02210	SPV_0409	threonine ammonia-lyase IlvA	18	-1.47748	-0.563135	2.4807e-11	8.28807e-10
SPV_0410	SPV_RS02220	SPV_0410	hypothetical protein	3	-1.46711	-0.55298	0.168775	0.374002
GlnQ1	SPV_RS02225	SPV_0411	amino acid ABC transporter ATP-binding protein	10	-1.17841	-0.236838	0.348584	0.661142
GlnHP1	SPV_RS02230	SPV_0412	ABC transporter substrate-binding protein/permease	19	-1.33421	-0.415991	0.0118901	0.0442651
SPV_0414	SPV_RS02235	SPV_0414	DUF2207 domain-containing protein	16	-1.00244	-0.00351131	1	1
UppP	SPV_RS02245	SPV_0417	undecaprenyl-diphosphate phosphatase	4	-1.15771	-0.211279	0.895314	1
Pfl	SPV_RS02255	SPV_0420	formate C-acetyltransferase	36	-1.69274	-0.759362	6.92759e-21	9.02665e-19
XylR	SPV_RS02280	SPV_0423	ROK family transcriptional regulator	9	1.18779	0.248277	0.467757	0.804073
SPV_0425	SPV_RS02290	SPV_0425	DUF4838 domain-containing protein	4	2.03088	1.0221	0.174979	0.384482
LacF-1	SPV_RS02295	SPV_0426	PTS lactose/cellobiose transporter subunit IIA	2	-1.25927	-0.33259	0.612689	0.949268
TrkA	SPV_RS02315	SPV_0430	Trk system potassium transporter TrkA	10	1.09742	0.134117	0.985815	1
SPV_0431	SPV_RS02320	SPV_0431	S-adenosyl-l-methionine hydroxide adenosyltransferase family protein	6	1.19598	0.258196	0.77259	1
MtsB	SPV_RS02330	SPV_0434	ABC transporter ATP-binding protein	13	-1.49909	-0.584087	5.35234e-09	1.03485e-07
SPV_0439	SPV_RS02355	SPV_0439	chromosome partitioning protein ParB	2	-1.04984	-0.0701761	0.958587	1
RpoE	SPV_RS02365	SPV_0441	DNA-directed RNA polymerase subunit delta	8	-1.10529	-0.144422	0.930966	1
PyrG	SPV_RS02370	SPV_0442	CTP synthase	18	1.09098	0.125629	0.730268	1
NptA	SPV_RS02375	SPV_0443	Na/Pi cotransporter family protein	10	-1.22062	-0.287618	0.598969	0.935799
Pgk	SPV_RS02385	SPV_0445	phosphoglycerate kinase	25	-1.30374	-0.382658	0.00243697	0.0111809
GlnR	SPV_RS02395	SPV_0447	transcriptional repressor GlnR	6	-1.215	-0.280955	0.179627	0.393369
GlnA	SPV_RS02400	SPV_0448	type I glutamate--ammonia ligase	19	-1.10789	-0.147819	0.473586	0.810566
SPV_0453	SPV_RS02420	SPV_0453	restriction endonuclease subunit S	10	-1.09093	-0.125562	0.79675	1
SPV_2169	SPV_RS02430	SPV_2169	restriction endonuclease subunit S	6	1.94313	0.958381	0.0908073	0.23246
HsdS-F	SPV_RS02435	SPV_2170	restriction endonuclease subunit S	7	-1.30997	-0.389537	0.0191051	0.0658571
HsdM	SPV_RS02440	SPV_0454	type I restriction-modification system subunit M	24	-1.37802	-0.462598	0.000758207	0.00403242
HsdR	SPV_RS02445	SPV_0455	DEAD/DEAH box helicase family protein	27	-1.14905	-0.200446	0.512734	0.858731
HrcA	SPV_RS02460	SPV_0458	heat-inducible transcriptional repressor HrcA	14	1.1727	0.229839	0.207708	0.437935
GrpE	SPV_RS02465	SPV_0459	nucleotide exchange factor GrpE	9	1.09293	0.128203	0.312152	0.608534
DnaK	SPV_RS02470	SPV_0460	molecular chaperone DnaK	37	-1.00498	-0.00716776	1	1
DnaJ	SPV_RS02480	SPV_0461	molecular chaperone DnaJ	11	1.29953	0.377995	0.000299095	0.00183831
SPV_0462	SPV_RS02485	SPV_0462	hypothetical protein	4	-1.55491	-0.636829	7.731e-05	0.000575628
SPV_0463	SPV_RS02490	SPV_0463	HIT family protein	7	-2.30243	-1.20316	1.37446e-09	2.93594e-08
EcsA	SPV_RS02495	SPV_0464	ABC transporter ATP-binding protein	5	-1.10992	-0.150458	0.96949	1
EcsB	SPV_RS02500	SPV_0465	ABC transporter permease	3	-1.01916	-0.0273807	0.953728	1
BlpT	SPV_RS02505	SPV_0466	hypothetical protein	6	1.21917	0.285895	0.977448	1
BlpS	SPV_RS02510	SPV_0467	LytTR family DNA-binding domain-containing protein	2	1.0608	0.0851576	0.65541	0.990832
BlpR	SPV_RS02515	SPV_0468	response regulator transcription factor	11	-1.1423	-0.191948	0.0012198	0.00600962
BlpH	SPV_RS02520	SPV_0469	sensor histidine kinase	4	-1.17344	-0.23074	0.998503	1
SPV_0476	SPV_RS02565	SPV_0476	phosphotransferase family protein	10	-1.31512	-0.395197	0.000191972	0.00126974
TrmB	SPV_RS02570	SPV_0477	tRNA (guanosine(46)-N7)-methyltransferase TrmB	6	-1.53556	-0.618767	0.00632094	0.0263475
RimP	SPV_RS02575	SPV_0478	ribosome maturation factor RimP	4	-1.08803	-0.121714	0.802015	1
NusA	SPV_RS02580	SPV_0479	transcription termination factor NusA	16	-1.40793	-0.493571	0.000998812	0.0050838
SPV_0480	SPV_RS02585	SPV_0480	YlxR family protein	4	-1.12581	-0.170969	0.250571	0.511746
SPV_0481	SPV_RS02590	SPV_0481	YlxQ-related RNA-binding protein	2	-1.21318	-0.278799	0.203196	0.429812
InfB	SPV_RS02595	SPV_0482	translation initiation factor IF-2	38	-1.14204	-0.191614	0.121667	0.296315
RbfA	SPV_RS02600	SPV_0483	30S ribosome-binding factor RbfA	7	1.31921	0.39967	0.00162581	0.00774437
SPV_0484	SPV_RS02605	SPV_0484	hypothetical protein	3	3.11447	1.63899	0.0618341	0.171791
SPV_0488	SPV_RS02625	SPV_0488	DUF438 domain-containing protein	6	-1.00611	-0.00878271	0.999301	1
SPV_0489	SPV_RS02630	SPV_0489	DUF1912 family protein	3	1.18044	0.23932	0.0991598	0.249288
SPV_0490	SPV_RS02635	SPV_0490	helicase	5	2.77571	1.47286	0.00382025	0.0169312
SPV_0493	SPV_RS02650	SPV_0493	hypothetical protein	2	-2.14413	-1.10039	0.687236	1
ValS	SPV_RS02655	SPV_0494	valine--tRNA ligase	38	-1.86048	-0.895679	2.90505e-30	9.46319e-28
SPV_0496	SPV_RS02665	SPV_0496	Fic/DOC family protein	8	1.3868	0.471764	0.282886	0.567077
BglG	SPV_RS02690	SPV_0501	PRD domain-containing protein	3	1.15325	0.20571	0.854248	1
BglF	SPV_RS02695	SPV_0502	beta-glucoside-specific PTS transporter subunit IIABC	9	-1.26772	-0.342239	0.000606206	0.00337558
BglA-2	SPV_RS02700	SPV_0503	glycoside hydrolase family 1 protein	7	-1.08257	-0.114454	0.873398	1
PheS	SPV_RS02705	SPV_0504	phenylalanine--tRNA ligase subunit alpha	12	-1.50674	-0.591434	0.000170465	0.00116506
PaiA	SPV_RS02710	SPV_0505	GNAT family N-acetyltransferase	2	1.13272	0.179795	0.739412	1
PheT	SPV_RS02715	SPV_0506	phenylalanine--tRNA ligase subunit beta	26	-1.36003	-0.443634	0.000147094	0.00103045
MetE	SPV_RS02735	SPV_0510	5-methyltetrahydropteroyltriglutamate-- homocysteine S-methyltransferase	16	-1.34943	-0.432346	0.0300601	0.094892
Pnp	SPV_RS02750	SPV_0512	polyribonucleotide nucleotidyltransferase	36	-1.20477	-0.26876	0.63086	0.963671
SPV_0514	SPV_RS02760	SPV_0514	GNAT family N-acetyltransferase	9	-1.12548	-0.170535	0.763164	1
CysS	SPV_RS02770	SPV_0515	cysteine--tRNA ligase	21	1.12026	0.163833	0.667629	1
SPV_0517	SPV_RS02780	SPV_0517	PucR family transcriptional regulator	3	1.30032	0.378867	0.452561	0.786249
Vex2	SPV_RS02795	SPV_0522	ABC transporter ATP-binding subunit Vex2	7	-1.06114	-0.0856166	0.955661	1
Vex3	SPV_RS02800	SPV_0523	ABC transporter permease subunit Vex3	11	1.25637	0.329265	0.0951382	0.241177
VncR	SPV_RS02805	SPV_0524	response regulator transcription factor VncR	5	1.66401	0.734666	9.14712e-05	0.000665849
VncS	SPV_RS02810	SPV_0525	sensor histidine kinase VncS	4	2.34207	1.22778	0.00118991	0.00591773
Fba	SPV_RS02815	SPV_0526	fructose-bisphosphate aldolase	15	1.05239	0.0736632	0.959786	1
RecJ	SPV_RS02850	SPV_0532	single-stranded-DNA-specific exonuclease RecJ	11	-1.12951	-0.175693	0.129856	0.308763
RnjB	SPV_RS02855	SPV_0533	ribonuclease J	24	-1.19353	-0.255239	0.00260773	0.0118807
EstA	SPV_RS02860	SPV_0534	esterase family protein	5	1.00098	0.00141042	1	1
MurM	SPV_RS02865	SPV_0535	peptidoglycan bridge formation alanyltransferase MurM	11	1.00977	0.0140224	0.999996	1
MurN	SPV_RS02870	SPV_0536	peptidoglycan bridge formation alanyltransferase MurN	10	-1.10062	-0.13831	0.397693	0.731911
UvrC	SPV_RS02880	SPV_0538	excinuclease ABC subunit UvrC	11	-1.34074	-0.423029	0.144257	0.333925
SPV_0539	SPV_RS02885	SPV_0539	metallophosphatase family protein	8	1.49298	0.578199	0.22749	0.473513
SPV_0540	SPV_RS02890	SPV_0540	amino acid ABC transporter substrate-binding protein	13	-1.19347	-0.255162	0.0302865	0.0953219
Nrd	SPV_RS02895	SPV_0541	nitroreductase family protein	7	-1.0585	-0.0820279	0.936524	1
PepV	SPV_RS02900	SPV_0542	dipeptidase PepV	22	-1.26849	-0.343112	0.000655622	0.00357437
SPV_0543	SPV_RS02905	SPV_0543	uracil-DNA glycosylase family protein	2	6.77287	2.75977	0.999633	1
BrnQ	SPV_RS02920	SPV_0546	branched-chain amino acid transport system II carrier protein	7	2.15513	1.10778	1.14165e-09	2.51378e-08
SPV_0547	SPV_RS02925	SPV_0547	M42 family metallopeptidase	16	-1.36949	-0.453641	0.00657989	0.0271316
LdcB	SPV_RS02935	SPV_0549	M15 family metallopeptidase	8	1.00423	0.00608421	0.999774	1
RplK	SPV_RS02940	SPV_0550	50S ribosomal protein L11	6	-1.06705	-0.0936332	0.943441	1
RplA	SPV_RS02945	SPV_0551	50S ribosomal protein L1	11	-1.10412	-0.142899	0.842345	1
SPV_0554	SPV_RS02965	SPV_0554	ATP-binding cassette domain-containing protein	16	-1.15877	-0.212596	0.224303	0.467627
SPV_0556	SPV_RS02975	SPV_0556	ABC transporter permease	3	3.0717	1.61904	0.000168563	0.00116211
PrtA	SPV_RS03005	SPV_0558	S8 family serine peptidase	73	1.26711	0.341538	0.000308225	0.00187672
SPV_0559	SPV_RS03010	SPV_0559	PTS sugar transporter subunit IIA	4	1.82767	0.870006	9.1077e-05	0.000665849
SPV_0560	SPV_RS03015	SPV_0560	PTS sugar transporter subunit IIB	4	-1.4853	-0.570751	0.11366	0.282094
SPV_0561	SPV_RS03020	SPV_0561	PTS galactitol transporter subunit IIC	3	1.29411	0.371956	0.09223	0.234718
BgaA	SPV_RS03030	SPV_0562	LPXTG-anchored adhesin/beta-galactosidase BgaA	48	1.60222	0.68007	7.72146e-10	1.79662e-08
YtqB	SPV_RS03060	SPV_0567	class I SAM-dependent methyltransferase	3	-1.24701	-0.31847	0.151138	0.345998
SPV_0572	SPV_RS03085	SPV_0572	redoxin family protein	5	-1.46047	-0.546432	0.418216	0.754162
MsrAB2	SPV_RS03090	SPV_0573	peptide-methionine (R)-S-oxide reductase MsrB	9	1.54482	0.627441	0.499592	0.842132
YesN	SPV_RS03100	SPV_0574	response regulator transcription factor	4	-1.07846	-0.108976	0.845733	1
YwlG	SPV_RS03110	SPV_0576	TIGR01440 family protein	9	-1.1338	-0.181166	0.132391	0.311946
ZmpB	SPV_RS03115	SPV_0577	zinc metalloprotease ZmpB	93	-1.4865	-0.571918	1.10628e-38	7.2074e-36
PabB	SPV_RS03120	SPV_0578	aminodeoxychorismate synthase component I	12	-1.18994	-0.250885	0.49417	0.835772
CbpL	SPV_RS03130	SPV_0579	N-acetylmuramoyl-L-alanine amidase family protein	10	-1.28919	-0.366461	9.80773e-06	9.19387e-05
Gki	SPV_RS03135	SPV_0580	ROK family glucokinase	13	-1.64376	-0.717002	8.05684e-07	1.00943e-05
ThyA	SPV_RS03140	SPV_0581	thymidylate synthase	10	-1.08988	-0.124165	0.997691	1
SPV_0582	SPV_RS03145	SPV_0582	DUF3042 family protein	4	2.32104	1.21477	0.00838393	0.0329044
MiaA	SPV_RS03150	SPV_0583	tRNA (adenosine(37)-N6)-dimethylallyltransferase MiaA	7	-1.24127	-0.311815	0.31923	0.618063
HflX	SPV_RS03155	SPV_0584	GTPase HflX	12	-1.50847	-0.59309	0.000631868	0.00347394
SPV_0585	SPV_RS03160	SPV_0585	hypothetical protein	5	1.05167	0.0726837	0.967188	1
Rnz	SPV_RS03165	SPV_0586	ribonuclease Z	10	-1.55851	-0.64017	8.48333e-06	8.06845e-05
SPV_0587	SPV_RS03170	SPV_0587	SDR family oxidoreductase	9	1.03815	0.0540091	0.998772	1
MtaR	SPV_RS03175	SPV_0588	LysR family transcriptional regulator	7	1.47759	0.563247	0.0831357	0.216652
SPV_0589	SPV_RS03180	SPV_0589	YqgQ family protein	3	-1.36707	-0.451086	0.287963	0.575484
SPV_0590	SPV_RS03185	SPV_0590	rhodanese-like domain-containing protein	4	-1.13367	-0.180999	0.565825	0.91021
TypA	SPV_RS03200	SPV_0593	translational GTPase TypA	24	-1.18112	-0.240162	0.828465	1
SPV_0597	SPV_RS03220	SPV_0597	ABC transporter ATP-binding protein	3	2.11787	1.08261	0.141373	0.329534
MurD	SPV_RS03225	SPV_0598	UDP-N-acetylmuramoyl-L-alanine--D-glutamate ligase	21	-1.22198	-0.289218	0.379521	0.709492
MurG	SPV_RS03230	SPV_0599	UDP-N-acetylglucosamine--N-acetylmuramyl- (pentapeptide) pyrophosphoryl-undecaprenol N-acetylglucosamine transferase	16	1.14423	0.194372	0.821378	1
DivIB	SPV_RS03235	SPV_0600	cell division protein DivIB	6	1.35862	0.442146	0.266475	0.538321
PyrF	SPV_RS03270	SPV_0608	orotidine-5'-phosphate decarboxylase	4	-1.01934	-0.0276393	0.998646	1
PyrE	SPV_RS03275	SPV_0609	orotate phosphoribosyltransferase	7	1.27929	0.355345	0.0213226	0.0722975
SPV_0614	SPV_RS03300	SPV_0614	ABC transporter ATP-binding protein	10	2.04723	1.03367	9.78316e-08	1.46523e-06
LysS	SPV_RS03330	SPV_0620	lysine--tRNA ligase	24	-1.18561	-0.245624	0.569029	0.910865
LctO	SPV_RS03340	SPV_0621	L-lactate oxidase	20	-1.08648	-0.119665	0.901312	1
SPV_0622	SPV_RS03345	SPV_0622	TenA family protein	8	-1.18755	-0.247985	0.162434	0.362416
ThiM-1	SPV_RS03355	SPV_0623	hydroxyethylthiazole kinase	9	-1.09194	-0.126893	0.94924	1
ThiE-1	SPV_RS03360	SPV_0624	thiamine phosphate synthase	6	1.29598	0.374043	0.591185	0.931456
TenA	SPV_RS03385	SPV_0628	thiaminase II	5	-1.31667	-0.396892	0.608738	0.945394
ThiE-2	SPV_RS03400	SPV_0631	thiamine phosphate synthase	4	2.30509	1.20482	0.000219872	0.00142534
ThiD	SPV_RS03405	SPV_0632	bifunctional hydroxymethylpyrimidine kinase/phosphomethylpyrimidine kinase	10	-1.1204	-0.164019	0.476172	0.81211
CopY	SPV_RS03410	SPV_0633	CopY/TcrY family copper transport repressor	5	4.80003	2.26304	5.31969e-06	5.33196e-05
CupA	SPV_RS03415	SPV_0634	cupredoxin domain-containing protein	2	2.01934	1.01388	0.0165512	0.0582872
CtpA	SPV_RS03420	SPV_0635	heavy metal translocating P-type ATPase	19	2.37268	1.24652	5.23496e-17	4.26322e-15
SpxB	SPV_RS03425	SPV_0636	pyruvate oxidase	40	-1.47022	-0.556034	7.32338e-13	3.07818e-11
SPV_0637	SPV_RS03430	SPV_0637	lactoylglutathione lyase	3	-1.20075	-0.263931	0.708733	1
ManA	SPV_RS03445	SPV_0641	mannose-6-phosphate isomerase, class I	11	-1.2565	-0.329407	0.000209946	0.00137467
SPV_0645	SPV_RS03465	SPV_0645	NAD(P)/FAD-dependent oxidoreductase	7	-1.2931	-0.370836	0.0112528	0.0423768
SPV_0646	SPV_RS03470	SPV_0646	DegV family protein	8	-1.39848	-0.483859	0.0269542	0.0871496
SPV_0647	SPV_RS03475	SPV_0647	TetR/AcrR family transcriptional regulator	8	1.41839	0.50425	0.0123239	0.0456195
ComEB	SPV_RS03480	SPV_0648	cytidine/deoxycytidylate deaminase family protein	3	-1.85239	-0.889389	0.00106838	0.00541673
Upp	SPV_RS03485	SPV_0649	uracil phosphoribosyltransferase	12	-1.15867	-0.212464	0.680845	1
SPV_0651	SPV_RS03500	SPV_0651	YlbG family protein	2	-1.60388	-0.681562	0.00393787	0.0173346
LivJ	SPV_RS03505	SPV_0652	ABC transporter substrate-binding protein	18	-1.63323	-0.707724	2.67079e-11	8.7001e-10
LivG	SPV_RS03520	SPV_0655	ABC transporter ATP-binding protein	9	-1.0966	-0.133038	0.909736	1
LivF	SPV_RS03525	SPV_0656	ABC transporter ATP-binding protein	10	1.33064	0.412125	0.0287023	0.0918896
SPV_0657	SPV_RS03530	SPV_0657	CBS domain-containing protein	7	1.75666	0.812836	0.00430077	0.0187422
PrfB	SPV_RS03535	SPV_0658	peptide chain release factor 2	14	-1.0787	-0.109299	0.821571	1
FtsE	SPV_RS03540	SPV_0659	cell division ATP-binding protein FtsE	14	1.64563	0.71864	0.0192794	0.0661807
FtsX	SPV_RS03545	SPV_0660	permease-like cell division protein FtsX	9	-1.04024	-0.0569205	0.929407	1
MalT	SPV_RS03550	SPV_0661	PTS transporter subunit IIBC	19	-1.21978	-0.286625	0.209369	0.440723
SPV_0662	SPV_RS03555	SPV_0662	endonuclease/exonuclease/phosphatase family protein	4	1.82177	0.865338	0.979654	1
YqfR	SPV_RS03560	SPV_0663	DEAD/DEAH box helicase	13	-1.68265	-0.750733	1.01363e-10	2.9287e-09
MetK	SPV_RS03565	SPV_0664	methionine adenosyltransferase	16	-1.0789	-0.109566	0.915564	1
PyrDa	SPV_RS03575	SPV_0665	dihydroorotate oxidase	17	-1.02942	-0.041835	0.999811	1
HolA	SPV_RS03580	SPV_0666	DNA polymerase III subunit delta	8	-1.18803	-0.248573	0.603307	0.941214
SodA	SPV_RS03585	SPV_0667	superoxide dismutase SodA	11	-1.3802	-0.464876	0.151623	0.345998
SPV_0668	SPV_RS03590	SPV_0668	YutD family protein	5	-1.5013	-0.586208	0.000744629	0.00400683
RlmN	SPV_RS03595	SPV_0669	23S rRNA (adenine(2503)-C(2))-methyltransferase RlmN	3	-1.24122	-0.311756	0.699753	1
SPV_0671	SPV_RS03605	SPV_0671	ATP-binding cassette domain-containing protein	17	-1.22439	-0.292066	0.00719533	0.0293903
PpiA	SPV_RS03610	SPV_0672	peptidylprolyl isomerase	11	1.12004	0.163554	0.94443	1
RpsP	SPV_RS03630	SPV_0674	30S ribosomal protein S16	3	-1.20142	-0.264736	0.0509568	0.146896
KhpA	SPV_RS03635	SPV_0675	RNA-binding protein KphA	4	-1.36049	-0.444128	0.0743368	0.196872
RimM	SPV_RS03655	SPV_0678	ribosome maturation factor RimM	13	-1.22589	-0.293834	0.576238	0.919998
TrmD	SPV_RS03660	SPV_0679	tRNA (guanosine(37)-N1)-methyltransferase TrmD	5	-1.6818	-0.750009	0.00521607	0.0224308
SPV_0680	SPV_RS03665	SPV_0680	hypothetical protein	10	-1.25616	-0.329015	0.00993317	0.0381797
SPV_0681	SPV_RS03670	SPV_0681	hypothetical protein	5	1.14844	0.199681	0.304237	0.598823
SPV_0683	SPV_RS03675	SPV_0683	YdbC family protein	4	-1.49734	-0.582405	0.00145281	0.00706349
Gor	SPV_RS03690	SPV_0685	glutathione-disulfide reductase	14	-1.33046	-0.411927	0.000447792	0.0025711
SPV_0686	SPV_RS03695	SPV_0686	efflux RND transporter periplasmic adaptor subunit	19	-1.40452	-0.490079	5.06164e-06	5.11265e-05
SPV_0687	SPV_RS03700	SPV_0687	ABC transporter ATP-binding protein	10	-1.04416	-0.0623473	0.999998	1
SPV_0688	SPV_RS03705	SPV_0688	ABC transporter permease	7	-1.04774	-0.0672806	0.961088	1
MetG	SPV_RS03710	SPV_0689	methionine--tRNA ligase	26	-1.31002	-0.389587	2.43827e-09	5.1243e-08
SPV_0691	SPV_RS03720	SPV_0691	PadR family transcriptional regulator	2	1.05302	0.0745294	0.904798	1
SPV_0692	SPV_RS03725	SPV_0692	hypothetical protein	3	-1.65413	-0.726075	0.638024	0.968933
SPV_0693	SPV_RS03730	SPV_0693	aldo/keto reductase family oxidoreductase	9	1.14775	0.198804	0.920765	1
FabG2	SPV_RS03740	SPV_0695	3-oxoacyl-ACP reductase	5	-1.0018	-0.00259557	1	1
SPV_0696	SPV_RS03745	SPV_0696	NUDIX hydrolase	4	1.78945	0.839518	0.0058356	0.0245715
SPV_0697	SPV_RS03750	SPV_0697	GNAT family N-acetyltransferase	5	-1.02302	-0.0328284	0.999577	1
PepN	SPV_RS03765	SPV_0700	M1 family metallopeptidase	46	1.05451	0.0765687	1	1
CiaR	SPV_RS03770	SPV_0701	two-component system response regulator CiaR	10	-1.3537	-0.436906	0.0783519	0.206247
CiaH	SPV_RS03775	SPV_0702	two-component system sensor histidine kinase CiaH	4	-1.08554	-0.118418	0.895525	1
SPV_0704	SPV_RS03785	SPV_0704	U32 family peptidase	12	-1.15326	-0.205712	0.0639454	0.175782
YoaA	SPV_RS03790	SPV_0705	bifunctional DnaQ family exonuclease/ATP-dependent helicase	15	1.13805	0.186564	0.994901	1
RodA	SPV_RS03795	SPV_0706	FtsW/RodA/SpoVE family cell cycle protein	2	-1.02633	-0.0374933	0.975297	1
ThiJ	SPV_RS03800	SPV_0707	DJ-1/PfpI family protein	5	-1.39805	-0.483416	0.109926	0.27387
SPV_0708	SPV_RS03805	SPV_0708	HAD family hydrolase	3	1.28165	0.357997	0.190341	0.410538
GyrB	SPV_RS03810	SPV_0709	DNA topoisomerase (ATP-hydrolyzing) subunit B	26	-1.12705	-0.172555	0.0997411	0.249928
EzrA	SPV_RS03815	SPV_0710	septation ring formation regulator EzrA	23	-1.21956	-0.286358	0.0849162	0.22041
SPV_0714	SPV_RS03835	SPV_0714	DUF1827 family protein	4	-1.14807	-0.199214	0.48382	0.821926
ClpE	SPV_RS03855	SPV_0717	ATP-dependent Clp protease ATP-binding subunit	31	-1.39419	-0.479428	3.15708e-07	4.31986e-06
SPV_0718	SPV_RS03860	SPV_0718	YkuJ family protein	3	-1.32607	-0.407153	0.826376	1
GlnP4	SPV_RS03865	SPV_0719	amino acid ABC transporter permease	2	1.11824	0.161233	0.893241	1
GlnQ4	SPV_RS03870	SPV_0720	amino acid ABC transporter ATP-binding protein	11	-1.4252	-0.511164	4.13506e-08	6.50871e-07
FolD	SPV_RS03875	SPV_0721	bifunctional methylenetetrahydrofolate dehydrogenase/methenyltetrahydrofolate cyclohydrolase	15	-1.10054	-0.138207	0.999162	1
NnrD	SPV_RS03880	SPV_0722	NAD(P)H-hydrate dehydratase	8	-1.48569	-0.571135	6.10153e-05	0.000467664
RpiA	SPV_RS03885	SPV_0723	ribose-5-phosphate isomerase RpiA	7	-1.21164	-0.276956	0.00573471	0.0243398
DeoB	SPV_RS03890	SPV_0724	phosphopentomutase	16	-1.25319	-0.32561	0.0158187	0.0565985
SPV_0726	SPV_RS03900	SPV_0726	purine-nucleoside phosphorylase	7	1.53713	0.62024	0.0351888	0.107379
DeoD	SPV_RS03930	SPV_0730	purine-nucleoside phosphorylase	10	-1.17734	-0.235527	0.408391	0.743009
CoaA	SPV_RS03945	SPV_0733	type I pantothenate kinase	6	1.59353	0.672224	0.0209589	0.0714907
SPV_0735	SPV_RS03955	SPV_0735	class I SAM-dependent methyltransferase	5	-1.1141	-0.155879	0.549877	0.897857
Pdp	SPV_RS03960	SPV_0736	pyrimidine-nucleoside phosphorylase	12	-1.37945	-0.46409	0.0096298	0.0371231
DeoC	SPV_RS03965	SPV_0737	deoxyribose-phosphate aldolase	11	-1.22516	-0.292969	0.126689	0.303449
Cdd-1	SPV_RS03970	SPV_0738	cytidine deaminase	2	-2.44868	-1.292	0.00764839	0.0305701
SPV_0739	SPV_RS03975	SPV_0739	BMP family protein	18	1.17056	0.227202	0.170269	0.376035
SPV_0740	SPV_RS03980	SPV_0740	ABC transporter ATP-binding protein	22	-1.70243	-0.7676	4.6181e-14	2.38578e-12
SPV_0741	SPV_RS03985	SPV_0741	ABC transporter permease	3	-1.06668	-0.0931314	0.552418	0.899751
SPV_0742	SPV_RS03990	SPV_0742	ABC transporter permease	2	-1.40434	-0.489893	0.152768	0.348
PlsY	SPV_RS04000	SPV_0745	glycerol-3-phosphate 1-O-acyltransferase PlsY	2	-1.76357	-0.818496	0.0310291	0.097424
ParE	SPV_RS04005	SPV_0746	DNA topoisomerase IV subunit B	19	-1.06276	-0.0878182	0.963611	1
ParC	SPV_RS04010	SPV_0748	DNA topoisomerase IV subunit A	20	1.11084	0.151645	0.73866	1
IlvE	SPV_RS04015	SPV_0749	branched-chain amino acid aminotransferase	10	-1.23921	-0.309421	0.121135	0.295579
SPV_0751	SPV_RS04025	SPV_0751	DUF969 domain-containing protein	3	-1.56188	-0.643282	0.00491725	0.0212863
Pcp1	SPV_RS04035	SPV_0753	pyroglutamyl-peptidase I	13	-1.30538	-0.384471	0.796379	1
SPV_0754	SPV_RS04040	SPV_0754	DUF2969 domain-containing protein	5	-1.29806	-0.37636	0.0372539	0.112365
RpsA	SPV_RS04055	SPV_0757	30S ribosomal protein S1	22	-1.21776	-0.284231	0.0875271	0.225837
SPV_0759	SPV_RS04065	SPV_0759	GAF domain-containing protein	4	-1.15633	-0.209549	0.992906	1
DnaX	SPV_RS04070	SPV_0760	DNA polymerase III subunit gamma/tau	12	-1.28738	-0.364441	0.119248	0.293169
SufC	SPV_RS04080	SPV_0762	Fe-S cluster assembly ATPase SufC	13	-1.44718	-0.533245	1.09805e-10	2.98075e-09
SufD	SPV_RS04085	SPV_0763	Fe-S cluster assembly protein SufD	11	-1.66686	-0.737135	0.000175468	0.00118464
SufS	SPV_RS04090	SPV_0764	cysteine desulfurase	15	-1.42817	-0.514166	6.39136e-11	1.93673e-09
SufE2	SPV_RS04095	SPV_0765	SUF system NifU family Fe-S cluster assembly protein	3	-2.8707	-1.5214	0.201184	0.426249
SufB	SPV_RS04100	SPV_0766	Fe-S cluster assembly protein SufB	25	-1.2978	-0.376064	7.50797e-06	7.1933e-05
Pbp3	SPV_RS04105	SPV_0767	D-alanyl-D-alanine carboxypeptidase PBP3	10	1.47286	0.558622	1.21579e-05	0.000112353
FruR	SPV_RS04125	SPV_0771	DeoR/GlpR family DNA-binding transcription regulator	5	-1.00481	-0.00692489	0.998899	1
FruB	SPV_RS04130	SPV_0772	1-phosphofructokinase	5	1.55121	0.633396	0.0335778	0.103924
FruA	SPV_RS04135	SPV_0773	fructose-specific PTS transporter subunit EIIC	11	-1.04971	-0.0699904	0.95888	1
FtsK	SPV_RS04140	SPV_0774	DNA translocase FtsK	14	-1.15875	-0.212573	0.544897	0.890841
SPV_0776	SPV_RS04150	SPV_0776	cysteine desulfurase	13	-1.45133	-0.537372	5.04865e-06	5.11265e-05
ThiI	SPV_RS04155	SPV_0777	tRNA 4-thiouridine(8) synthase ThiI	17	-1.13184	-0.178669	0.63333	0.96518
SPV_0782	SPV_RS04175	SPV_0782	type I restriction-modification system subunit M	22	-1.3492	-0.432102	2.79286e-06	3.00751e-05
SPV_0784	SPV_RS04185	SPV_0784	DEAD/DEAH box helicase family protein	38	1.15232	0.204547	0.583968	0.923913
ArgR2	SPV_RS04195	SPV_0786	arginine repressor	4	-1.31768	-0.397997	0.133393	0.313738
PepX	SPV_RS04200	SPV_0787	Xaa-Pro dipeptidyl-peptidase	10	-1.14744	-0.198424	0.459064	0.794545
DnaE	SPV_RS04205	SPV_0788	DNA polymerase III subunit alpha	21	-1.20899	-0.273804	0.87835	1
PfkA	SPV_RS04210	SPV_0789	6-phosphofructokinase	12	-1.25214	-0.324395	0.000719606	0.00390686
Pyk	SPV_RS04215	SPV_0790	pyruvate kinase	31	-1.14106	-0.190374	0.243797	0.501052
SPV_0792	SPV_RS04240	SPV_0792	DUF4300 family protein	4	-1.35764	-0.441103	0.714728	1
Tex	SPV_RS04285	SPV_0802	RNA-binding transcriptional accessory protein	27	-1.32304	-0.403851	2.26676e-12	8.68704e-11
SPV_0804	SPV_RS04305	SPV_0804	ABC transporter ATP-binding protein	7	-1.53198	-0.615399	7.18535e-06	6.93519e-05
Cad	SPV_RS04330	SPV_0809	aminotransferase class I/II-fold pyridoxal phosphate-dependent enzyme	8	-1.35142	-0.43448	0.000629965	0.00347394
SpeE	SPV_RS04340	SPV_0811	polyamine aminopropyltransferase	8	1.30977	0.389312	0.771825	1
Lys1	SPV_RS04345	SPV_0812	saccharopine dehydrogenase family protein	10	-1.47511	-0.560824	3.90397e-08	6.28008e-07
NspC	SPV_RS04350	SPV_0813	carboxynorspermidine decarboxylase	7	-1.66722	-0.737445	8.50589e-07	1.04558e-05
AguA	SPV_RS04355	SPV_0814	agmatine deiminase	8	-1.38711	-0.472087	0.516715	0.860971
SPV_0815	SPV_RS04360	SPV_0815	N-carbamoylputrescine amidase	7	-1.02542	-0.0362195	0.998298	1
SPV_0816	SPV_RS04365	SPV_0816	Cof-type HAD-IIB family hydrolase	8	-1.10018	-0.137741	0.999992	1
CmbR	SPV_RS04385	SPV_0818	LysR family transcriptional regulator	9	1.19228	0.253728	0.138742	0.324562
RluD1	SPV_RS04395	SPV_0820	RluA family pseudouridine synthase	8	1.11312	0.154612	0.883608	1
CbpE	SPV_RS04400	SPV_0821	phosphorylcholine esterase CbpE	13	1.08682	0.120116	0.997756	1
ProB	SPV_RS04405	SPV_0822	glutamate 5-kinase	7	1.04445	0.0627469	0.986267	1
ProA	SPV_RS04410	SPV_0823	glutamate-5-semialdehyde dehydrogenase	16	-1.2867	-0.363678	0.00012056	0.000867901
ProC	SPV_RS04415	SPV_0824	pyrroline-5-carboxylate reductase	5	1.25061	0.322636	0.579211	0.920381
Tmk	SPV_RS04420	SPV_0825	dTMP kinase	9	-1.34192	-0.424304	7.45348e-05	0.000561381
HolB	SPV_RS04425	SPV_0826	DNA polymerase III subunit delta'	2	-1.95399	-0.966426	0.0439323	0.130107
YabA	SPV_RS04430	SPV_0827	DNA replication initiation control protein YabA	2	-2.10362	-1.07287	6.61191e-05	0.000500891
SPV_0828	SPV_RS04435	SPV_0828	16S rRNA (cytidine(1402)-2'-O)-methyltransferase	7	-1.20448	-0.268406	0.184053	0.400369
SPV_0829	SPV_RS04440	SPV_0829	ClbS/DfsB family four-helix bundle protein	5	1.23973	0.310029	0.0677702	0.183205
TrmFO	SPV_RS04460	SPV_0833	methylenetetrahydrofolate--tRNA-(uracil(54)- C(5))-methyltransferase (FADH(2)-oxidizing) TrmFO	17	-1.18327	-0.242773	0.00898392	0.0349434
PyrH	SPV_RS04465	SPV_0834	UMP kinase	13	-1.34394	-0.426471	0.000604405	0.00337558
Frr	SPV_RS04470	SPV_0835	ribosome recycling factor	8	-1.25249	-0.324802	0.166914	0.370509
SPV_0836	SPV_RS04475	SPV_0836	RNA-binding virulence regulatory protein CvfB	11	-1.26092	-0.334478	0.0439348	0.130107
SPV_0837	SPV_RS04480	SPV_0837	YozE family protein	2	1.21265	0.278168	0.749032	1
PhoH	SPV_RS04485	SPV_0838	PhoH family protein	11	-1.01041	-0.0149424	0.99999	1
InfC	SPV_RS04550	SPV_0847	translation initiation factor IF-3	9	-1.33523	-0.417092	0.00189155	0.00877115
RplT	SPV_RS04560	SPV_0849	50S ribosomal protein L20	5	-1.05392	-0.0757665	0.998081	1
GloA	SPV_RS04565	SPV_0850	VOC family protein	2	1.38109	0.465811	0.975313	1
PyrK	SPV_RS04570	SPV_0851	dihydroorotate dehydrogenase electron transfer subunit	2	1.8629	0.897553	0.958854	1
PyrDb	SPV_RS04575	SPV_0852	dihydroorotate dehydrogenase	6	1.0623	0.0871937	0.722121	1
LytB	SPV_RS04580	SPV_0853	endo-beta-N-acetylglucosaminidase	12	1.20988	0.274867	0.0613105	0.171185
PavA	SPV_RS04585	SPV_0854	Rqc2 family fibronectin-binding protein PavA	16	-1.00262	-0.00377017	1	1
YbeY	SPV_RS04590	SPV_0855	rRNA maturation RNase YbeY	4	-1.53071	-0.614203	0.00028508	0.00176047
Era	SPV_RS04600	SPV_0857	GTPase Era	14	-1.40496	-0.490534	0.000502427	0.00285879
MutM	SPV_RS04605	SPV_0858	DNA-formamidopyrimidine glycosylase	4	-1.92329	-0.943574	5.53592e-05	0.000434536
CoaE	SPV_RS04610	SPV_0859	dephospho-CoA kinase	3	-2.96062	-1.5659	0.000306751	0.00187651
SecG	SPV_RS04625	SPV_0861	preprotein translocase subunit SecG	2	-1.11968	-0.16308	0.78418	1
Rnr	SPV_RS04630	SPV_0862	ribonuclease R	13	1.24269	0.313471	0.811739	1
SmpB	SPV_RS04635	SPV_0863	SsrA-binding protein SmpB	4	-1.20368	-0.267457	0.521168	0.865072
TehB	SPV_RS04640	SPV_0864	SAM-dependent methyltransferase TehB	7	-1.01296	-0.0185711	0.998737	1
PepF1	SPV_RS04650	SPV_0866	oligoendopeptidase F	21	1.0632	0.088419	0.865239	1
SPV_0867	SPV_RS04655	SPV_0867	O-methyltransferase	9	1.22196	0.289195	0.313374	0.608534
PrsA	SPV_RS04660	SPV_0868	peptidylprolyl isomerase PrsA	23	-1.13423	-0.181712	0.67012	1
GpmB2	SPV_RS04680	SPV_0870	histidine phosphatase family protein	6	1.84097	0.88047	0.0344955	0.106161
EbsC	SPV_RS04685	SPV_0871	aminoacyl-tRNA deacylase	7	-1.11803	-0.160954	0.706738	1
SPV_0873	SPV_RS04695	SPV_0873	glycoside hydrolase family 25 protein	7	-1.10795	-0.147887	0.607422	0.944476
GlmU	SPV_RS04700	SPV_0874	bifunctional UDP-N-acetylglucosamine diphosphorylase/glucosamine-1-phosphate N-acetyltransferase GlmU	12	-1.06486	-0.0906645	0.995113	1
SPV_0875	SPV_RS04705	SPV_0875	NUDIX hydrolase	8	-1.44182	-0.527893	0.00019192	0.00126974
MacP	SPV_RS04710	SPV_0876	cell wall synthase accessory phosphoprotein MacP	4	2.02275	1.01632	0.212035	0.44541
MtnN	SPV_RS04715	SPV_0877	5'-methylthioadenosine/adenosylhomocysteine nucleosidase	5	1.20948	0.274392	0.417073	0.754162
OrfX	SPV_RS04720	SPV_0878	chromosome segregation protein RocS	5	-1.26442	-0.338476	0.131034	0.309868
DnaQ	SPV_RS04725	SPV_0879	3'-5' exonuclease	7	1.09902	0.136213	0.937266	1
SPV_0880	SPV_RS04730	SPV_0880	glycerophosphodiester phosphodiesterase	7	1.48906	0.574399	0.00119502	0.00592058
SPV_0886	SPV_RS04755	SPV_0886	thiol-disulfide oxidoreductase-associated lipoprotein SdbB	7	-1.16278	-0.217577	0.252739	0.515366
Lmb	SPV_RS04765	SPV_0888	zinc-binding lipoprotein AdcAII	17	-1.10945	-0.149841	0.114899	0.283549
PhtD	SPV_RS04770	SPV_2265	pneumococcal histidine triad protein PhtB	16	-1.18172	-0.240893	0.137961	0.323315
SPV_1034	SPV_RS04780	SPV_1034	YjjG family noncanonical pyrimidine nucleotidase	5	-1.24263	-0.313392	0.0317277	0.0989025
SPV_1033	SPV_RS04785	SPV_1033	hypothetical protein	6	-1.1652	-0.220579	0.488972	0.828518
Ung	SPV_RS04790	SPV_1032	uracil-DNA glycosylase	4	-1.35007	-0.433035	0.330817	0.632044
MutX	SPV_RS04795	SPV_1031	8-oxo-dGTP diphosphatase	2	-1.13209	-0.178986	0.997184	1
PyrC	SPV_RS04800	SPV_1030	dihydroorotase	14	1.09844	0.135451	0.998351	1
AcoA	SPV_RS04815	SPV_1028	thiamine pyrophosphate-dependent dehydrogenase E1 component subunit alpha	5	-1.21867	-0.285305	0.0717956	0.191308
AcoB	SPV_RS04820	SPV_1027	alpha-ketoacid dehydrogenase subunit beta	3	-1.5684	-0.649295	0.000275065	0.00171488
AcoC	SPV_RS04825	SPV_1026	dihydrolipoamide acetyltransferase	9	-1.12411	-0.168781	0.51417	0.858927
AcoL	SPV_RS04830	SPV_1025	dihydrolipoyl dehydrogenase	20	-1.24587	-0.317158	0.000338066	0.00204884
LplA	SPV_RS04835	SPV_1024	lipoate--protein ligase	15	-1.19221	-0.253643	0.118908	0.292888
XerS	SPV_RS04840	SPV_1023	tyrosine recombinase XerS	3	1.13027	0.176666	0.870223	1
SPV_1021	SPV_RS04845	SPV_1021	ClC family H(+)/Cl(-) exchange transporter	3	-1.26315	-0.337028	0.313259	0.608534
RnhB	SPV_RS04850	SPV_1020	ribonuclease HII	7	-1.07165	-0.099832	0.925427	1
RbgA	SPV_RS04855	SPV_1019	ribosome biogenesis GTPase YlqF	12	1.02792	0.0397297	0.997143	1
ZmpA	SPV_RS04870	SPV_1018	immunoglobulin A1 protease	60	-1.22901	-0.297494	3.47947e-07	4.62628e-06
RexA	SPV_RS04885	SPV_1016	helicase-exonuclease AddAB subunit AddA	33	1.1185	0.161571	0.405536	0.741607
RexB	SPV_RS04890	SPV_1015	ATP-dependent nuclease subunit B	16	1.28182	0.358193	0.391243	0.727232
Eno	SPV_RS04915	SPV_1012	phosphopyruvate hydratase	30	1.13528	0.183042	0.888324	1
SPV_1010	SPV_RS04920	SPV_1010	YueI family protein	5	-1.30409	-0.383047	0.441559	0.775407
GlgA	SPV_RS04935	SPV_1008	glycogen synthase GlgA	4	-1.14101	-0.190306	0.419695	0.754162
GlgD	SPV_RS04940	SPV_1007	glucose-1-phosphate adenylyltransferase subunit GlgD	13	1.27273	0.347932	0.186742	0.405541
GlgC	SPV_RS04945	SPV_1006	glucose-1-phosphate adenylyltransferase	11	-1.12811	-0.173914	0.438207	0.773691
GlgB	SPV_RS04950	SPV_1005	1,4-alpha-glucan branching protein GlgB	10	-1.29306	-0.370794	0.0474971	0.137837
GapN	SPV_RS04960	SPV_1004	NADP-dependent glyceraldehyde-3-phosphate dehydrogenase	34	-1.29889	-0.377277	1.50079e-06	1.77776e-05
PulA	SPV_RS04965	SPV_1002	type I pullulanase	22	-1.20904	-0.273857	0.0106404	0.0403034
LigA	SPV_RS04970	SPV_1001	NAD-dependent DNA ligase LigA	30	-1.02591	-0.0369106	1	1
RggD	SPV_RS04980	SPV_0999	XRE/MutR family transcriptional regulator	2	1.75114	0.808293	0.932775	1
SPV_0998	SPV_RS04985	SPV_0998	ABC-F family ATP-binding cassette domain-containing protein	18	-1.35019	-0.433159	4.9829e-06	5.11265e-05
HlpA	SPV_RS04990	SPV_0997	HU family DNA-binding protein	4	1.14883	0.200162	0.991739	1
SPV_0996	SPV_RS04995	SPV_0996	DegV family protein	9	-1.15071	-0.202526	0.595389	0.934689
RibF	SPV_RS05005	SPV_0994	bifunctional riboflavin kinase/FAD synthetase	12	-1.23466	-0.304114	0.146916	0.337621
RpmA	SPV_RS05015	SPV_0991	50S ribosomal protein L27	4	-1.00632	-0.00909596	0.998768	1
RplU	SPV_RS05025	SPV_0989	50S ribosomal protein L21	4	-1.09903	-0.136224	0.779406	1
SPV_0987	SPV_RS05035	SPV_0987	YbaB/EbfC family nucleoid-associated protein	4	-1.26566	-0.339893	0.336934	0.640913
EutD	SPV_RS05045	SPV_0985	phosphate acetyltransferase	9	-1.05782	-0.0810997	0.996742	1
PpnK	SPV_RS05055	SPV_0983	NAD kinase	6	-1.06819	-0.0951643	0.994984	1
SPV_0982	SPV_RS05060	SPV_0982	GTP pyrophosphokinase family protein	5	1.16917	0.225479	0.369798	0.694305
SPV_0981	SPV_RS05065	SPV_0981	CYTH domain-containing protein	7	-1.05726	-0.0803294	0.989035	1
Prs2	SPV_RS05070	SPV_0980	ribose-phosphate diphosphokinase	13	-1.31329	-0.393185	0.0231839	0.0772601
NifS	SPV_RS05075	SPV_0979	cysteine desulfurase	7	1.03492	0.0495126	0.999345	1
SPV_0978	SPV_RS05080	SPV_0978	DUF1831 domain-containing protein	5	-1.09064	-0.12518	0.6328	0.96518
Rex	SPV_RS05090	SPV_0976	redox-sensing transcriptional repressor Rex	7	1.02563	0.0365081	0.993233	1
SPV_0974	SPV_RS05095	SPV_0974	gamma-glutamyl-gamma-aminobutyrate hydrolase family protein	9	1.09058	0.125092	0.932711	1
PcrA	SPV_RS05105	SPV_0973	DNA helicase PcrA	28	-1.00758	-0.0108965	1	1
Map	SPV_RS05120	SPV_0970	methionyl aminopeptidase	11	-1.34616	-0.428849	9.5293e-06	8.99759e-05
SPV_0969	SPV_RS05125	SPV_0969	CBS-HotDog domain-containing transcription factor SpxR	14	-1.0853	-0.118098	0.903693	1
SPV_0968	SPV_RS05130	SPV_0968	GNAT family N-acetyltransferase	4	1.17013	0.226666	0.576852	0.919998
MurA-1	SPV_RS05135	SPV_0967	UDP-N-acetylglucosamine 1-carboxyvinyltransferase	17	-1.12367	-0.168216	0.0914393	0.233619
ObgE	SPV_RS05150	SPV_0964	GTPase ObgE	22	1.01162	0.0166736	1	1
LafA	SPV_RS05165	SPV_0961	glycosyltransferase family 4 protein	12	-1.07046	-0.0982289	0.965636	1
LafB	SPV_RS05170	SPV_0960	alpha-galactosylglucosyldiacylglycerol synthase	7	-1.12742	-0.173031	0.594291	0.93409
SPV_0959	SPV_RS05175	SPV_0959	metal-sulfur cluster assembly factor	2	1.06517	0.0910903	0.991724	1
RpoD	SPV_RS05180	SPV_0958	RNA polymerase sigma factor RpoD	13	-1.00372	-0.00535539	1	1
DnaG	SPV_RS05185	SPV_0957	DNA primase	11	-1.04569	-0.0644612	0.999335	1
SPV_0956	SPV_RS05190	SPV_0956	ABC transporter ATP-binding protein	9	-1.29381	-0.371623	0.0148647	0.0535048
TrpY	SPV_RS05195	SPV_0955	ABC transporter permease	2	-2.2728	-1.18447	0.00127453	0.0062199
SPV_0954	SPV_RS05200	SPV_0954	ABC transporter substrate-binding protein	13	-1.57614	-0.656396	1.03392e-10	2.9287e-09
Ppc	SPV_RS05205	SPV_0953	phosphoenolpyruvate carboxylase	46	-1.04663	-0.0657476	1	1
FtsW	SPV_RS05210	SPV_0952	FtsW/RodA/SpoVE family cell cycle protein	3	-1.29068	-0.368131	0.0126335	0.0462401
NikS	SPV_RS05240	SPV_0948	ATP-grasp domain-containing protein	9	1.01505	0.0215504	0.999994	1
PezT	SPV_RS05325	SPV_0931	zeta toxin family protein	3	1.12587	0.171044	0.713719	1
PezA	SPV_RS05330	SPV_0930	helix-turn-helix domain-containing protein	3	1.78193	0.833444	0.000819115	0.00428637
SPV_0926	SPV_RS05350	SPV_0926	diacylglycerol kinase family lipid kinase	12	-1.91348	-0.936201	0.000141963	0.000999953
SPV_0925	SPV_RS05355	SPV_0925	ADP-ribosylglycohydrolase family protein	2	12.1869	3.60726	0.0714405	0.191062
SPV_0922	SPV_RS05370	SPV_0922	hypothetical protein	3	1.52085	0.604881	0.0922281	0.234718
PiaD	SPV_RS05395	SPV_0918	ABC transporter ATP-binding protein	9	-1.03107	-0.0441444	0.999746	1
PiaA	SPV_RS05410	SPV_0915	iron-siderophore ABC transporter substrate-binding protein	19	-1.09576	-0.131933	0.930198	1
RlmCD	SPV_RS05430	SPV_0914	23S rRNA (uracil(1939)-C(5))-methyltransferase RlmD	16	-1.32936	-0.410736	0.318025	0.616647
SPV_0913	SPV_RS05435	SPV_0913	DUF1002 domain-containing protein	11	-1.6943	-0.760686	3.59342e-11	1.14201e-09
SPV_0911	SPV_RS05445	SPV_0911	nucleoid-associated protein	16	-1.29587	-0.373919	0.00359195	0.0160284
GlyA	SPV_RS05450	SPV_0910	serine hydroxymethyltransferase	21	-1.00715	-0.0102779	1	1
SPV_0909	SPV_RS05455	SPV_0909	GNAT family N-acetyltransferase	3	-1.17083	-0.227526	0.121892	0.296315
HemK	SPV_RS05465	SPV_0907	peptide chain release factor N(5)-glutamine methyltransferase	5	-1.43092	-0.516943	0.044831	0.13216
PrfA	SPV_RS05470	SPV_0906	peptide chain release factor 1	18	-1.47137	-0.557163	0.0004799	0.00274258
BltD	SPV_RS05475	SPV_0905	GNAT family N-acetyltransferase	5	-1.1372	-0.185483	0.743295	1
Tdk	SPV_RS05480	SPV_0904	thymidine kinase	4	1.25922	0.332534	0.900201	1
XylH	SPV_RS05485	SPV_0903	4-oxalocrotonate tautomerase	2	2.78226	1.47626	0.312833	0.608534
MnmE	SPV_RS05490	SPV_0902	tRNA uridine-5-carboxymethylaminomethyl(34) synthesis GTPase MnmE	18	-1.78351	-0.834719	7.57004e-18	7.04554e-16
DapA	SPV_RS05495	SPV_0901	4-hydroxy-tetrahydrodipicolinate synthase	11	-1.38946	-0.474526	0.0254354	0.0833945
Asd	SPV_RS05500	SPV_0900	aspartate-semialdehyde dehydrogenase	14	-1.03871	-0.0547953	0.999942	1
PepT	SPV_RS05530	SPV_0894	peptidase T	12	-1.34674	-0.429466	2.38282e-06	2.58735e-05
PhtE	SPV_RS05555	SPV_0890	pneumococcal histidine triad protein PhtE	42	1.15067	0.202477	0.369668	0.694305
PhtB	SPV_RS05560	SPV_2297	pneumococcal-type histidine triad protein	49	1.34374	0.426254	0.00054646	0.00308241
PhtA	SPV_RS05565	SPV_1038	pneumococcal histidine triad protein PhtA	31	1.35895	0.442494	1.52304e-05	0.000137814
PtsI	SPV_RS05570	SPV_1039	phosphoenolpyruvate--protein phosphotransferase	29	-1.11676	-0.159315	0.143568	0.333456
PtsH	SPV_RS05575	SPV_1040	phosphocarrier protein HPr	5	1.02724	0.038768	0.993781	1
NrdH	SPV_RS05580	SPV_1041	glutaredoxin-like protein NrdH	3	-1.42627	-0.512246	7.79755e-05	0.000577285
NrdE	SPV_RS05585	SPV_1042	class 1b ribonucleoside-diphosphate reductase subunit alpha	32	-1.09144	-0.12623	0.930737	1
NrdF	SPV_RS05590	SPV_1043	class 1b ribonucleoside-diphosphate reductase subunit beta	13	-1.29402	-0.37186	9.01295e-07	1.0874e-05
LacR	SPV_RS05595	SPV_1044	DeoR/GlpR family DNA-binding transcription regulator	13	-1.13698	-0.185204	0.276109	0.5552
LacG-2	SPV_RS05605	SPV_1046	6-phospho-beta-galactosidase	8	-1.30229	-0.381056	0.627469	0.962715
LacF-2	SPV_RS05615	SPV_1048	PTS lactose/cellobiose transporter subunit IIA	3	-1.47731	-0.562968	0.00488261	0.0212068
LacC	SPV_RS05630	SPV_1051	tagatose-6-phosphate kinase	3	1.06465	0.0903759	0.951705	1
LacB	SPV_RS05635	SPV_1052	galactose-6-phosphate isomerase subunit LacB	4	-1.80104	-0.848832	0.000245199	0.00157386
LacA	SPV_RS05640	SPV_1053	galactose-6-phosphate isomerase subunit LacA	4	1.00699	0.0100459	0.955927	1
LepA	SPV_RS05670	SPV_1060	translation elongation factor 4	27	-1.3549	-0.43819	1.09646e-08	2.01223e-07
PphA	SPV_RS05675	SPV_1061	serine/threonine protein phosphatase	12	-1.46514	-0.551037	6.13655e-06	5.9671e-05
RecN	SPV_RS05680	SPV_1062	DNA repair protein RecN	20	-1.15926	-0.213209	0.630002	0.963489
AhrC	SPV_RS05685	SPV_1063	arginine repressor	7	-1.53242	-0.615812	1.89956e-06	2.13373e-05
SPV_1064	SPV_RS05690	SPV_1064	TlyA family RNA methyltransferase	6	-1.15557	-0.208602	0.774461	1
IspA	SPV_RS05695	SPV_1065	polyprenyl synthetase family protein	6	-1.61242	-0.689226	0.0124435	0.0459316
XseA	SPV_RS05705	SPV_1067	exodeoxyribonuclease VII large subunit	16	-1.20415	-0.26802	0.585893	0.925356
Udk	SPV_RS05710	SPV_1068	uridine kinase	11	-1.2668	-0.341186	0.0986682	0.248674
TruB	SPV_RS05725	SPV_1070	tRNA pseudouridine(55) synthase TruB	9	-1.07901	-0.109709	0.850106	1
SPV_1071	SPV_RS05730	SPV_1071	hypothetical protein	8	-1.16901	-0.225291	0.730178	1
SPV_1072	SPV_RS05735	SPV_1072	DUF2130 domain-containing protein	12	1.10834	0.148397	0.999928	1
SrtA	SPV_RS05750	SPV_1076	sortase SrtA	9	-1.24706	-0.318526	0.0664334	0.180339
GyrA	SPV_RS05755	SPV_1077	DNA gyrase subunit A	25	-1.26292	-0.336764	5.41002e-05	0.000427228
Ldh	SPV_RS05760	SPV_1078	L-lactate dehydrogenase	20	-1.19338	-0.255049	0.0070637	0.0289434
SPV_1079	SPV_RS05765	SPV_1079	DEAD/DEAH box helicase family protein	33	1.1808	0.23976	0.0174887	0.0609297
SPV_1080	SPV_RS05770	SPV_1080	Eco57I restriction-modification methylase domain-containing protein	17	1.43005	0.516068	2.72062e-05	0.000227242
RelB2	SPV_RS05780	SPV_1082	DUF6290 family protein	3	1.38629	0.471229	0.803946	1
VicX	SPV_RS05785	SPV_1083	MBL fold metallo-hydrolase	11	-1.70886	-0.773038	2.17816e-08	3.63865e-07
VicK	SPV_RS05790	SPV_1084	cell wall metabolism sensor histidine kinase VicK	11	-1.08929	-0.123382	0.800578	1
VicR	SPV_RS05795	SPV_1085	response regulator YycF	8	-1.1398	-0.188783	0.714795	1
MutY	SPV_RS05800	SPV_1086	A/G-specific adenine glycosylase	9	-1.37004	-0.454216	0.0473242	0.137642
Fhs	SPV_RS05810	SPV_1087	formate--tetrahydrofolate ligase	19	-1.8273	-0.869717	6.47891e-17	4.96589e-15
CoaB	SPV_RS05815	SPV_1088	phosphopantothenate--cysteine ligase	10	1.3041	0.383056	0.197444	0.421754
CoaC	SPV_RS05820	SPV_1089	phosphopantothenoylcysteine decarboxylase	8	-1.06571	-0.0918148	0.996586	1
NiaR	SPV_RS05835	SPV_1093	transcription repressor NadR	4	1.38663	0.471579	0.890624	1
SPV_1092	SPV_RS05840	SPV_1092	8-oxo-dGTP diphosphatase	4	1.61614	0.69255	0.232285	0.481955
SPV_1094	SPV_RS05845	SPV_1094	GNAT family N-acetyltransferase	3	-1.3216	-0.402287	0.193495	0.416047
SPV_1095	SPV_RS05850	SPV_1095	GNAT family N-acetyltransferase	3	1.23752	0.30745	0.743818	1
UvrB	SPV_RS05855	SPV_1096	excinuclease ABC subunit B	25	-1.09218	-0.127205	0.564358	0.91021
GlnHP5	SPV_RS05865	SPV_1098	ABC transporter substrate-binding protein/permease	24	-1.12752	-0.173155	0.526681	0.870896
GlnQ5	SPV_RS05870	SPV_1099	amino acid ABC transporter ATP-binding protein	5	1.2926	0.370278	0.0263554	0.0854257
Zwf	SPV_RS05875	SPV_1100	glucose-6-phosphate dehydrogenase	19	-1.04367	-0.061659	0.99451	1
FtsY	SPV_RS05880	SPV_1101	signal recognition particle-docking protein FtsY	11	-1.11382	-0.155518	0.360559	0.679897
SPV_1102	SPV_RS05885	SPV_1102	Cof-type HAD-IIB family hydrolase	8	-1.00887	-0.012744	1	1
SPV_1103	SPV_RS05890	SPV_1103	Cof-type HAD-IIB family hydrolase	12	-1.01755	-0.0250964	0.999638	1
Smc	SPV_RS05895	SPV_1104	chromosome segregation protein SMC	40	-1.11045	-0.15114	0.919703	1
Rnc	SPV_RS05900	SPV_1105	ribonuclease III	8	-1.34549	-0.428134	0.00838384	0.0329044
GuaC	SPV_RS05910	SPV_1107	GMP reductase	16	-1.84072	-0.880269	1.17289e-15	6.94672e-14
SPV_1109	SPV_RS05920	SPV_1109	McrB family protein	13	1.57493	0.655289	0.0893609	0.229659
SPV_1117	SPV_RS05955	SPV_1117	MmcQ/YjbR family DNA-binding protein	3	-1.11017	-0.150777	0.389757	0.726543
CutC	SPV_RS05960	SPV_1118	copper homeostasis protein CutC	4	1.13592	0.183862	0.579093	0.920381
SPV_1119	SPV_RS05965	SPV_1119	YbaN family protein	2	1.78279	0.834136	0.144781	0.334484
TopA	SPV_RS05970	SPV_1120	type I DNA topoisomerase	22	-1.6479	-0.720627	1.80306e-06	2.06087e-05
DprA	SPV_RS05985	SPV_1122	DNA-processing protein DprA	6	-1.29588	-0.373929	0.577755	0.920311
LicC	SPV_RS05990	SPV_1123	NTP transferase domain-containing protein	13	-1.01961	-0.0280216	0.99988	1
LicA	SPV_RS06000	SPV_1125	choline kinase LicA	14	-1.05886	-0.0825182	0.894398	1
TarJ	SPV_RS06005	SPV_1126	ribitol-5-phosphate dehydrogenase	7	-1.39627	-0.481579	0.419209	0.754162
TarI	SPV_RS06010	SPV_1127	2-C-methyl-D-erythritol 4-phosphate cytidylyltransferase	13	-1.11037	-0.151042	0.374042	0.701261
TacF	SPV_RS06015	SPV_1128	type IV teichoic acid flippase TacF	3	-1.05906	-0.0827783	0.729169	1
LicD1	SPV_RS06020	SPV_1129	phosphorylcholine transferase LicD	7	-1.61649	-0.692863	0.0362041	0.109707
LicD2	SPV_RS06025	SPV_1130	phosphorylcholine transferase LicD	10	1.30914	0.388622	0.592232	0.931979
CarB	SPV_RS06030	SPV_1131	carbamoyl-phosphate synthase large subunit	36	-1.00224	-0.0032244	1	1
CarA	SPV_RS06035	SPV_1132	carbamoyl phosphate synthase small subunit	4	2.90037	1.53624	0.00074238	0.00400683
PyrB	SPV_RS06040	SPV_1133	aspartate carbamoyltransferase catalytic subunit	13	-1.14562	-0.196129	0.122648	0.297582
PyrR	SPV_RS06045	SPV_1134	bifunctional pyr operon transcriptional regulator/uracil phosphoribosyltransferase PyrR	11	-1.1741	-0.231549	0.750726	1
Nth	SPV_RS06050	SPV_1135	endonuclease III	3	-3.39011	-1.76133	2.96879e-05	0.000243292
SPV_1136	SPV_RS06055	SPV_1136	DUF177 domain-containing protein	8	-1.52965	-0.613204	0.000562761	0.00316068
SPV_1137	SPV_RS06065	SPV_1137	ATP-binding cassette domain-containing protein	18	2.75068	1.45979	1.37422e-08	2.4305e-07
HtpX	SPV_RS06070	SPV_1138	zinc metalloprotease HtpX	7	1.43952	0.525583	0.0992945	0.249288
LemA	SPV_RS06075	SPV_1139	LemA family protein	11	1.04211	0.0595095	0.976751	1
RsmG	SPV_RS06080	SPV_1140	16S rRNA (guanine(527)-N(7))-methyltransferase RsmG	8	-1.74854	-0.806147	0.0249882	0.0822213
Ffh	SPV_RS06090	SPV_1142	signal recognition particle protein	21	-1.52265	-0.606584	4.76057e-14	2.38578e-12
SPV_1143	SPV_RS06095	SPV_1143	putative DNA-binding protein	3	-1.43958	-0.525643	0.00159404	0.00763617
SPV_1144	SPV_RS06100	SPV_1144	DUF1934 domain-containing protein	2	1.84722	0.885355	0.998074	1
SPV_1145	SPV_RS06105	SPV_1145	HD domain-containing protein	12	-1.21882	-0.285485	0.464386	0.799333
YidA	SPV_RS06110	SPV_1146	sugar-phosphatase	10	-1.24393	-0.314903	0.00168266	0.00791519
RplS	SPV_RS06120	SPV_1148	50S ribosomal protein L19	6	1.0236	0.0336525	0.984355	1
SPV_1151	SPV_RS06135	SPV_1151	chorismate mutase	9	1.19173	0.253053	0.0812149	0.212496
Fld	SPV_RS06140	SPV_1152	flavodoxin	5	-1.62405	-0.699593	0.000358842	0.00215471
Pde2	SPV_RS06145	SPV_1153	bifunctional oligoribonuclease/PAP phosphatase NrnA	12	-1.19778	-0.260368	0.0341035	0.105301
RpmE2	SPV_RS06150	SPV_1154	type B 50S ribosomal protein L31	7	1.00654	0.00940686	0.999978	1
GdhA	SPV_RS06170	SPV_1158	NADP-specific glutamate dehydrogenase	26	-1.24653	-0.317914	0.221024	0.461528
Cdd-2	SPV_RS06210	SPV_1164	cytidine deaminase	2	13.0706	3.70826	0.0100397	0.0383629
SPV_1165	SPV_RS06215	SPV_1165	phosphatidylglycerophosphatase A	4	2.76619	1.4679	0.0671732	0.181968
SPV_1166	SPV_RS06220	SPV_1166	hypothetical protein	16	-1.10091	-0.138702	0.997691	1
AppD	SPV_RS06225	SPV_1167	ABC transporter ATP-binding protein	24	-1.48451	-0.569988	1.75043e-08	3.04109e-07
AppC	SPV_RS06230	SPV_1168	ABC transporter permease	3	-1.01491	-0.0213557	0.979597	1
AppB	SPV_RS06235	SPV_1169	ABC transporter permease	4	-1.63516	-0.709434	0.00586355	0.0245715
AppA	SPV_RS06240	SPV_1170	ABC transporter substrate-binding protein	24	-1.19402	-0.255829	0.0254728	0.0833945
SPV_1171	SPV_RS06245	SPV_1171	cyclically-permuted mutarotase family protein	4	-1.18453	-0.24431	0.411483	0.745706
NanE-2	SPV_RS06250	SPV_1172	N-acetylmannosamine-6-phosphate 2-epimerase	8	-1.76811	-0.822212	6.98741e-09	1.31951e-07
NanE-1	SPV_RS07950	SPV_1497	N-acetylmannosamine-6-phosphate 2-epimerase	8	-1.76811	-0.822212	6.98741e-09	1.31951e-07
SPV_1176	SPV_RS06285	SPV_1176	ABC transporter ATP-binding protein	6	-1.29345	-0.371224	0.12287	0.297582
SPV_1177	SPV_RS06290	SPV_1177	ABC transporter ATP-binding protein/permease	9	1.19344	0.255125	0.765137	1
LanL	SPV_RS06300	SPV_1179	protein kinase/lanthionine synthetase C family protein	17	-1.49277	-0.577988	0.328197	0.630738
RplL	SPV_RS06340	SPV_1187	50S ribosomal protein L7/L12	10	-1.18342	-0.242966	0.33495	0.63807
RplJ	SPV_RS06345	SPV_1188	50S ribosomal protein L10	12	-1.0018	-0.00258844	1	1
TrzA	SPV_RS06355	SPV_1190	TRZ/ATZ family protein	16	1.02889	0.0410927	0.999843	1
SPV_1191	SPV_RS06360	SPV_1191	ABC transporter ATP-binding protein/permease	11	-1.13155	-0.178306	0.114468	0.283549
SPV_1192	SPV_RS06365	SPV_1192	ABC transporter ATP-binding protein/permease	18	-1.02264	-0.0322945	0.989567	1
MsrAB1	SPV_RS06370	SPV_1193	peptide-methionine (R)-S-oxide reductase MsrB	13	-1.7084	-0.772648	5.47214e-12	1.98061e-10
ThrB	SPV_RS06380	SPV_1194	homoserine kinase	6	-1.64607	-0.719027	1.57059e-05	0.000140509
Hom	SPV_RS06385	SPV_1195	homoserine dehydrogenase	23	-1.50254	-0.587402	4.73504e-17	4.11317e-15
MecA	SPV_RS06390	SPV_1196	adaptor protein MecA	12	-1.17946	-0.238124	0.14254	0.33166
TarQ	SPV_RS06395	SPV_1197	hypothetical protein	17	1.01596	0.0228424	0.999943	1
TarP	SPV_RS06400	SPV_1198	O-antigen polysaccharide polymerase Wzy family protein	7	-1.5929	-0.671651	0.00784788	0.0311762
Cps23FU	SPV_RS06405	SPV_1199	glycosyltransferase	9	1.5009	0.585824	5.45032e-06	5.4212e-05
SPV_1200	SPV_RS06410	SPV_1200	glycosyltransferase	11	-1.06123	-0.085739	0.550928	0.898447
LicD3	SPV_RS06415	SPV_1201	phosphorylcholine transferase LicD	4	-1.4052	-0.490771	0.0257506	0.0840928
Psr	SPV_RS06420	SPV_1202	polyisoprenyl-teichoic acid--peptidoglycan teichoic acid transferase Psr	19	-1.10869	-0.148861	0.786918	1
PheA	SPV_RS06425	SPV_1203	prephenate dehydratase	6	-1.12404	-0.168697	0.628386	0.962715
AroK	SPV_RS06430	SPV_1204	shikimate kinase	5	-1.1294	-0.175558	0.312523	0.608534
AroA	SPV_RS06435	SPV_1205	3-phosphoshikimate 1-carboxyvinyltransferase	19	1.06198	0.0867614	0.999998	1
SPV_1206	SPV_RS06440	SPV_1206	YlbF/YmcA family competence regulator	7	-1.26264	-0.336449	0.21905	0.458142
TyrA	SPV_RS06445	SPV_1207	prephenate dehydrogenase	11	1.46157	0.54752	0.0215239	0.0723354
AroC	SPV_RS06450	SPV_1208	chorismate synthase	19	1.19087	0.25202	0.637834	0.968933
AroB	SPV_RS06455	SPV_1209	3-dehydroquinate synthase	14	1.29438	0.372265	0.0586487	0.16541
AroE	SPV_RS06460	SPV_1210	shikimate dehydrogenase	5	-1.45991	-0.545884	6.43411e-05	0.000490271
AroD	SPV_RS06465	SPV_1211	type I 3-dehydroquinate dehydratase	7	-1.23182	-0.300793	0.0159848	0.0565985
YwbD	SPV_RS06470	SPV_1212	class I SAM-dependent rRNA methyltransferase	12	-1.11996	-0.163446	0.73788	1
Amy	SPV_RS06490	SPV_1215	alpha-amylase	5	1.16225	0.216922	0.522272	0.865801
AlaS	SPV_RS06495	SPV_1216	alanine--tRNA ligase	37	-1.36376	-0.447588	5.53638e-16	3.60695e-14
SPV_1217	SPV_RS06500	SPV_1217	LURP-one-related family protein	7	1.10077	0.138507	0.440503	0.775407
PotD	SPV_RS06510	SPV_1218	ABC transporter substrate-binding protein	4	-1.16121	-0.215623	0.304123	0.598823
PotA	SPV_RS06525	SPV_1221	ABC transporter ATP-binding protein	4	-1.34524	-0.427861	0.0100075	0.0383524
MurB	SPV_RS06530	SPV_1222	UDP-N-acetylmuramate dehydrogenase	6	-1.6259	-0.701242	3.32656e-06	3.52399e-05
BudA	SPV_RS06540	SPV_1224	acetolactate decarboxylase	3	-1.52356	-0.607447	0.000280442	0.00174008
SPV_1225	SPV_RS06545	SPV_1225	PLP-dependent aminotransferase family protein	7	1.43482	0.520869	0.330264	0.631914
SPV_1226	SPV_RS06550	SPV_1226	ABC transporter substrate-binding protein	13	-1.52301	-0.606926	1.57348e-10	4.10049e-09
PhoU2	SPV_RS06555	SPV_1227	phosphate signaling complex protein PhoU	14	-1.09691	-0.133451	0.543149	0.890218
PstB2-2	SPV_RS06560	SPV_1228	phosphate ABC transporter ATP-binding protein PstB	14	-1.00025	-0.000354227	1	1
PstB2-1	SPV_RS06565	SPV_1229	phosphate ABC transporter ATP-binding protein PstB	14	-1.0833	-0.115429	0.999995	1
PstA2	SPV_RS06570	SPV_1230	phosphate ABC transporter permease PstA	3	1.12714	0.172673	0.405806	0.741607
PstC2	SPV_RS06575	SPV_1231	phosphate ABC transporter permease subunit PstC	2	-1.29005	-0.367424	0.131746	0.310988
PstS2	SPV_RS06580	SPV_1232	phosphate ABC transporter substrate-binding protein PstS	9	1.00363	0.00522916	1	1
SPV_1233	SPV_RS06585	SPV_1233	RsmF rRNA methyltransferase first C-terminal domain-containing protein	6	2.58014	1.36745	2.57671e-05	0.000218017
SPV_1234	SPV_RS06590	SPV_1234	inositol monophosphatase family protein	5	-1.2782	-0.35411	0.917915	1
SpxA1	SPV_RS06600	SPV_1236	Spx/MgsR family RNA polymerase-binding regulatory protein	5	-2.44898	-1.29218	1.34601e-05	0.000122647
NagD	SPV_RS06610	SPV_1238	TIGR01457 family HAD-type hydrolase	14	1.07926	0.110043	0.626245	0.962715
SPV_1239	SPV_RS06615	SPV_1239	acyl-[acyl-carrier-protein] thioesterase	5	1.18313	0.242604	0.432639	0.769721
HemN	SPV_RS06620	SPV_1240	radical SAM family heme chaperone HemW	5	1.3878	0.472801	0.326587	0.628572
SPV_1241	SPV_RS06625	SPV_1241	YtxH domain-containing protein	6	-1.12236	-0.16653	0.302389	0.596988
Lgt	SPV_RS06635	SPV_1243	prolipoprotein diacylglyceryl transferase	4	1.20706	0.271503	0.979942	1
HprK	SPV_RS06640	SPV_1244	HPr(Ser) kinase/phosphatase	15	1.3036	0.382497	0.0824659	0.215337
RpsU	SPV_RS06645	SPV_1245	30S ribosomal protein S21	4	-1.03129	-0.0444521	0.884705	1
NagB	SPV_RS06650	SPV_1246	glucosamine-6-phosphate deaminase	14	1.00395	0.00568472	1	1
QueA	SPV_RS06655	SPV_1247	tRNA preQ1(34) S-adenosylmethionine ribosyltransferase-isomerase QueA	12	-1.73146	-0.791989	1.9746e-10	4.94789e-09
SPV_1249	SPV_RS06670	SPV_1249	GNAT family N-acetyltransferase	5	1.51896	0.603081	0.929361	1
NadE	SPV_RS06675	SPV_1250	ammonia-dependent NAD(+) synthetase	13	-1.18157	-0.240706	0.120755	0.295439
PncB	SPV_RS06680	SPV_1251	nicotinate phosphoribosyltransferase	22	-1.52173	-0.605714	1.21688e-12	4.83139e-11
SPV_1253	SPV_RS06690	SPV_1253	helix-turn-helix transcriptional regulator	3	2.10415	1.07324	0.298382	0.59267
SPV_1258	SPV_RS06715	SPV_1258	U32 family peptidase	11	1.01658	0.0237209	0.999996	1
SPV_1260	SPV_RS06735	SPV_1260	site-specific DNA-methyltransferase	10	1.14612	0.196755	0.962125	1
SPV_1262	SPV_RS06740	SPV_1262	AraC family transcriptional regulator	5	-1.12283	-0.16714	0.916638	1
SPV_1263	SPV_RS06745	SPV_1263	ABC transporter ATP-binding protein/permease	12	-1.05203	-0.0731724	0.999433	1
SPV_1264	SPV_RS06750	SPV_1264	ABC transporter ATP-binding protein/permease	11	-1.3143	-0.394291	0.394421	0.729079
SPV_1267	SPV_RS06765	SPV_1267	ABC transporter ATP-binding protein	2	1.02052	0.0293103	0.999421	1
GuaA	SPV_RS06805	SPV_1274	glutamine-hydrolyzing GMP synthase	25	-1.1651	-0.220448	0.0158753	0.0565985
SPV_1277	SPV_RS06820	SPV_1277	serine hydrolase	7	-1.47774	-0.563392	0.0299228	0.0948648
CppA	SPV_RS06825	SPV_1278	CppA family protein	7	-1.62833	-0.703395	0.0110601	0.0417719
SPV_1279	SPV_RS06830	SPV_1279	GDSL-type esterase/lipase family protein	3	1.00997	0.0143143	0.993792	1
SPV_1280	SPV_RS06835	SPV_1280	Cof-type HAD-IIB family hydrolase	11	1.0604	0.0846087	1	1
Def1	SPV_RS06860	SPV_1285	peptide deformylase	8	-1.1036	-0.142216	0.515917	0.860742
TrmH	SPV_RS06865	SPV_1286	23S rRNA (guanosine(2251)-2'-O)-methyltransferase RlmB	9	1.035	0.0496364	0.999887	1
TrxB	SPV_RS06870	SPV_1287	thioredoxin-disulfide reductase	13	-1.31113	-0.390807	0.0348401	0.106565
SPV_1289	SPV_RS06880	SPV_1289	amino acid ABC transporter ATP-binding protein	11	-1.97905	-0.984811	4.59628e-11	1.42594e-09
SPV_1290	SPV_RS06885	SPV_1290	amino acid ABC transporter permease	4	-1.46854	-0.554383	0.124031	0.297754
SPV_1291	SPV_RS06890	SPV_1291	arsenate reductase family protein	7	-1.51304	-0.597453	0.00545644	0.0232345
Ogt	SPV_RS06895	SPV_1292	methylated-DNA--[protein]-cysteine S-methyltransferase	2	1.50198	0.586867	0.911697	1
SPV_1293	SPV_RS06900	SPV_1293	GNAT family N-acetyltransferase	2	-1.36548	-0.449411	0.328769	0.630907
SPV_1294	SPV_RS06905	SPV_1294	DUF1836 domain-containing protein	2	1.0931	0.128427	0.998165	1
PdxT	SPV_RS06915	SPV_1296	pyridoxal 5'-phosphate synthase glutaminase subunit PdxT	6	-1.28326	-0.359819	0.0157958	0.0565985
PdxS	SPV_RS06920	SPV_1297	pyridoxal 5'-phosphate synthase lyase subunit PdxS	13	-1.45294	-0.538975	0.000757374	0.00403242
Nox	SPV_RS06925	SPV_1298	FAD-dependent oxidoreductase	21	-1.18128	-0.240355	0.628254	0.962715
SPV_1301	SPV_RS06935	SPV_1301	NAD(P)H-dependent oxidoreductase	10	2.51192	1.32879	1.43947e-10	3.82781e-09
SPV_1302	SPV_RS06940	SPV_1302	oxidoreductase	13	2.31286	1.20968	1.07498e-10	2.98021e-09
SPV_1303	SPV_RS06945	SPV_1303	DUF896 family protein	5	-1.44566	-0.531726	0.564223	0.91021
GlyS	SPV_RS06950	SPV_1304	glycine--tRNA ligase subunit beta	29	-1.53328	-0.616617	1.12339e-15	6.94672e-14
GlyQ	SPV_RS06955	SPV_1305	glycine--tRNA ligase subunit alpha	11	-1.37345	-0.457807	0.0216083	0.0723794
SPV_1308	SPV_RS06965	SPV_1308	aldo/keto reductase	13	-1.081	-0.112363	0.988962	1
PgdA	SPV_RS06970	SPV_1309	polysaccharide deacetylase family protein	15	-1.4101	-0.495798	4.03508e-09	7.96622e-08
MocA	SPV_RS06980	SPV_1311	Gfo/Idh/MocA family oxidoreductase	8	-1.43642	-0.522478	0.0263457	0.0854257
YfmL	SPV_RS06985	SPV_1312	DEAD/DEAH box helicase	7	-1.22143	-0.288577	0.0173705	0.0606804
Tuf	SPV_RS07010	SPV_1318	elongation factor Tu	33	1.26867	0.343321	0.0394344	0.118394
SPV_1320	SPV_RS07020	SPV_1320	aquaporin family protein	6	-1.30631	-0.385495	0.016717	0.0587122
Pgm	SPV_RS07055	SPV_1326	phospho-sugar mutase	31	-1.0021	-0.00303099	1	1
Bta	SPV_RS07060	SPV_1327	thioredoxin	6	1.05894	0.0826207	0.984277	1
GlnH6	SPV_RS07070	SPV_1328	amino acid ABC transporter substrate-binding protein	15	-1.02674	-0.0380755	1	1
GlnQ6	SPV_RS07075	SPV_1329	amino acid ABC transporter ATP-binding protein	5	-1.61431	-0.690921	0.00107303	0.00541923
GlnP6	SPV_RS07080	SPV_1330	amino acid ABC transporter permease	4	10.4344	3.38327	0.0126238	0.0462401
SPV_1331	SPV_RS07085	SPV_1331	tetratricopeptide repeat protein	8	-1.07193	-0.100207	0.999083	1
SPV_1332	SPV_RS07090	SPV_1332	AI-2E family transporter	5	1.23106	0.299897	0.150834	0.345998
SPV_1333	SPV_RS07095	SPV_1333	lactonase family protein	6	1.13551	0.183339	0.812656	1
AtpC	SPV_RS07100	SPV_1334	F0F1 ATP synthase subunit epsilon	3	1.34035	0.422608	0.029355	0.0935196
AtpD	SPV_RS07105	SPV_1335	F0F1 ATP synthase subunit beta	27	1.16629	0.221926	0.42003	0.754162
AtpG	SPV_RS07110	SPV_1336	F0F1 ATP synthase subunit gamma	12	1.02088	0.0298176	0.998409	1
AtpA	SPV_RS07115	SPV_1337	F0F1 ATP synthase subunit alpha	21	1.03774	0.0534449	0.971509	1
AtpH	SPV_RS07120	SPV_1338	F0F1 ATP synthase subunit delta	10	1.54557	0.628143	0.0499519	0.144318
AtpF	SPV_RS07125	SPV_1339	F0F1 ATP synthase subunit B	9	-1.11212	-0.153318	0.817554	1
AtpE	SPV_RS07135	SPV_1341	F0F1 ATP synthase subunit C	2	-1.53292	-0.616278	0.400062	0.733166
GreA	SPV_RS07155	SPV_1345	transcription elongation factor GreA	7	1.14273	0.19249	0.598276	0.935799
MltG	SPV_RS07160	SPV_1346	endolytic transglycosylase MltG	27	1.00247	0.00355651	1	1
SPV_1347	SPV_RS07165	SPV_1347	GNAT family N-acetyltransferase	4	-1.20859	-0.273323	0.671024	1
SPV_1348	SPV_RS07170	SPV_1348	GNAT family N-acetyltransferase	3	1.50435	0.589143	0.178343	0.391214
MurC	SPV_RS07175	SPV_1349	UDP-N-acetylmuramate--L-alanine ligase	14	-1.23901	-0.309184	0.159762	0.358295
SPV_1350	SPV_RS07180	SPV_1350	hypothetical protein	8	-1.1301	-0.176447	0.563348	0.91021
Snf	SPV_RS07185	SPV_1351	DEAD/DEAH box helicase	16	1.09605	0.132308	0.989646	1
MetB	SPV_RS07195	SPV_1353	cystathionine gamma-synthase	9	-1.06952	-0.0969569	0.999514	1
AliB	SPV_RS07215	SPV_1357	peptide ABC transporter substrate-binding protein	26	-1.35552	-0.438843	2.5688e-09	5.31293e-08
MurE	SPV_RS07225	SPV_1359	UDP-N-acetylmuramoyl-L-alanyl-D-glutamate--L- lysine ligase	15	-1.42508	-0.511042	0.000346639	0.00209107
SPV_1360	SPV_RS07230	SPV_1360	CsbD family protein	3	1.53868	0.621689	0.571867	0.914286
PpaC	SPV_RS07245	SPV_1363	manganese-dependent inorganic pyrophosphatase	16	-1.52118	-0.605187	0.00162852	0.00774437
SPV_1365	SPV_RS07255	SPV_1365	tRNA1(Val) (adenine(37)-N6)-methyltransferase	4	-1.13954	-0.188452	0.989416	1
SPV_1366	SPV_RS07260	SPV_1366	S1 RNA-binding domain-containing protein	3	-1.00518	-0.00745801	0.996367	1
SPV_1367	SPV_RS07265	SPV_1367	bifunctional Cof-type HAD-IIB family hydrolase/peptidylprolyl isomerase	18	-1.15476	-0.207599	0.13078	0.30983
RpsR	SPV_RS07270	SPV_1368	30S ribosomal protein S18	5	-1.03234	-0.0459228	0.953841	1
SsbA	SPV_RS07275	SPV_1369	single-stranded DNA-binding protein SsbA	7	-1.4631	-0.54903	3.26831e-05	0.00026451
RpsF	SPV_RS07280	SPV_1370	30S ribosomal protein S6	10	-1.24401	-0.314993	0.00181063	0.0084259
AsnC	SPV_RS07285	SPV_1371	asparagine--tRNA ligase	22	-1.39515	-0.480416	1.28393e-07	1.90109e-06
AspC	SPV_RS07290	SPV_1373	pyridoxal phosphate-dependent aminotransferase	14	-1.18464	-0.244445	0.00154169	0.00741261
SPV_1374	SPV_RS07295	SPV_1374	DUF5590 domain-containing protein	3	-1.01337	-0.0191554	0.98266	1
SPV_1375	SPV_RS07305	SPV_1375	NAD(P)H-dependent oxidoreductase	7	-1.62317	-0.698816	1.52495e-06	1.79009e-05
PclA	SPV_RS07310	SPV_1376	G5 domain-containing protein	10	1.36407	0.447922	0.926837	1
YaaA	SPV_RS07320	SPV_1378	peroxide stress protein YaaA	3	1.38959	0.474658	0.199196	0.424105
SPV_1380	SPV_RS07335	SPV_1380	hypothetical protein	25	1.09203	0.127013	0.989569	1
Def2	SPV_RS07340	SPV_1381	peptide deformylase	2	-1.98864	-0.991784	0.00146827	0.00711209
SPV_1382	SPV_RS07345	SPV_1382	glutathione-dependent disulfide-bond oxidoreductase	11	1.03315	0.0470498	0.999976	1
PacL	SPV_RS07350	SPV_1383	cation-translocating P-type ATPase	29	1.03921	0.0554877	0.999992	1
MntE	SPV_RS07355	SPV_1384	CDF family manganese efflux transporter MntE	7	-1.53979	-0.622736	0.452315	0.786249
SPV_1385	SPV_RS07360	SPV_1385	ABC-F family ATP-binding cassette domain-containing protein	22	1.14268	0.192425	0.424495	0.758734
Cca	SPV_RS07365	SPV_1386	CCA tRNA nucleotidyltransferase	12	-1.33644	-0.418395	0.0458883	0.134972
DapB	SPV_RS07370	SPV_1387	4-hydroxy-tetrahydrodipicolinate reductase	9	1.49067	0.575964	0.0136535	0.0495558
SPV_1388	SPV_RS07375	SPV_1388	DegV family protein	9	-1.02132	-0.0304307	0.996114	1
SPV_1389	SPV_RS07380	SPV_1389	DUF1149 family protein	4	-1.295	-0.372957	0.0312449	0.0978657
GlmM	SPV_RS07385	SPV_1390	phosphoglucosamine mutase	22	-1.26837	-0.342979	0.00123051	0.00602765
SPV_1391	SPV_RS07390	SPV_1391	YbbR-like domain-containing protein	8	-1.24278	-0.313568	0.0224874	0.0751309
DisA	SPV_RS07395	SPV_1392	diadenylate cyclase CdaA	6	-1.17904	-0.237607	0.0617297	0.171791
SPV_1393	SPV_RS07405	SPV_1393	NAD(P)/FAD-dependent oxidoreductase	13	-1.5969	-0.675278	3.72859e-09	7.4744e-08
SPV_1394	SPV_RS07410	SPV_1394	DNA-binding protein WhiA	4	1.79011	0.84005	0.628757	0.962715
SPV_1395	SPV_RS07415	SPV_1395	YvcK family protein	9	1.0103	0.0147806	0.999777	1
SPV_1396	SPV_RS07420	SPV_1396	RNase adapter RapZ	13	-1.00559	-0.00804114	1	1
AldR	SPV_RS07425	SPV_1397	RidA family protein	3	-1.29776	-0.376027	0.0160692	0.056743
EngB	SPV_RS07430	SPV_1398	ribosome biogenesis GTP-binding protein YihA/YsxC	8	-1.51654	-0.600787	7.3249e-09	1.36348e-07
ClpX	SPV_RS07435	SPV_1399	ATP-dependent Clp protease ATP-binding subunit ClpX	17	1.54037	0.623277	4.93254e-12	1.83632e-10
FolA	SPV_RS07445	SPV_1401	dihydrofolate reductase	8	1.1461	0.196733	0.995801	1
Dpr	SPV_RS07450	SPV_1402	DNA starvation/stationary phase protection protein	10	-1.07341	-0.102206	0.955568	1
LytC	SPV_RS07455	SPV_1403	choline binding-anchored murein hydrolase LytC	18	1.03176	0.0451088	0.998012	1
TpiA	SPV_RS07460	SPV_1404	triose-phosphate isomerase	14	1.03599	0.0510038	0.999597	1
DnaD	SPV_RS07465	SPV_1405	DnaD domain-containing protein	8	1.12786	0.173586	0.320325	0.618345
MetA	SPV_RS07470	SPV_1406	homoserine O-succinyltransferase	5	-1.14497	-0.195305	0.144282	0.333925
Apt	SPV_RS07475	SPV_1407	adenine phosphoribosyltransferase	10	1.57767	0.657792	1	1
SPV_1408	SPV_RS07480	SPV_1408	class I SAM-dependent methyltransferase	8	1.00013	0.000181847	0.99952	1
MsmK	SPV_RS07485	SPV_1409	sn-glycerol-3-phosphate ABC transporter ATP-binding protein UgpC	14	-1.36708	-0.4511	1.86029e-06	2.10779e-05
SPV_1411	SPV_RS07495	SPV_1411	cysteine hydrolase	6	-1.33849	-0.420605	0.000790765	0.00416387
CodY	SPV_RS07500	SPV_1412	GTP-sensing pleiotropic transcriptional regulator CodY	11	1.07126	0.0993084	0.896484	1
CshA	SPV_RS07510	SPV_1413	DEAD/DEAH box helicase	23	-1.08972	-0.123962	0.987513	1
OxlT	SPV_RS07515	SPV_1414	OFA family MFS transporter	2	-1.43759	-0.523656	0.0361832	0.109707
MerA	SPV_RS07520	SPV_1415	FAD-containing oxidoreductase	18	1.0295	0.0419431	0.999957	1
MurT	SPV_RS07525	SPV_1416	Mur ligase family protein	11	-1.23805	-0.308064	0.30116	0.59637
GatD	SPV_RS07530	SPV_1417	type 1 glutamine amidotransferase	5	-1.12292	-0.167259	0.189284	0.410165
PepQ	SPV_RS07535	SPV_1418	Xaa-Pro peptidase family protein	18	1.03078	0.0437296	0.989874	1
PdxK	SPV_RS07555	SPV_1423	bifunctional hydroxymethylpyrimidine kinase/phosphomethylpyrimidine kinase	7	-1.17781	-0.236101	0.26996	0.543676
TruA	SPV_RS07560	SPV_1424	tRNA pseudouridine(38-40) synthase TruA	6	1.27946	0.355538	0.473143	0.810566
Cmk	SPV_RS07585	SPV_1428	(d)CMP kinase	11	-1.0013	-0.00187331	1	1
SPV_1429	SPV_RS07590	SPV_1429	hypothetical protein	4	-1.29812	-0.376428	0.0796261	0.209179
GtrB	SPV_RS07600	SPV_1431	glycosyltransferase family 2 protein	3	2.15007	1.10438	0.312109	0.608534
GalE-1	SPV_RS07605	SPV_1432	UDP-glucose 4-epimerase GalE	14	-1.07495	-0.104268	0.85154	1
YbgI	SPV_RS07615	SPV_1434	Nif3-like dinuclear metal center hexameric protein	4	-1.36026	-0.443878	0.17298	0.380731
SPV_1435	SPV_RS07620	SPV_1435	tRNA (adenine(22)-N(1))-methyltransferase TrmK	5	1.02599	0.0370174	0.990418	1
CtpE	SPV_RS07625	SPV_1436	cation-translocating P-type ATPase	14	-1.19043	-0.25148	0.399454	0.733082
PlsC	SPV_RS07630	SPV_1437	1-acyl-sn-glycerol-3-phosphate acyltransferase	9	-1.1933	-0.254951	0.156011	0.353535
RpsO	SPV_RS07640	SPV_1439	30S ribosomal protein S15	6	-1.18034	-0.239198	0.181297	0.396359
ThrS	SPV_RS07675	SPV_1444	threonine--tRNA ligase	28	-1.38413	-0.468983	1.34769e-08	2.4305e-07
SPV_1446	SPV_RS07685	SPV_1446	response regulator transcription factor	4	-1.25532	-0.32806	0.459204	0.794545
SPV_1447	SPV_RS07690	SPV_1447	DUF2974 domain-containing protein	6	-1.0108	-0.0154936	0.997808	1
SPV_1448	SPV_RS07700	SPV_1448	Rrf2 family transcriptional regulator	4	1.40464	0.490201	0.0659869	0.179501
SPV_1449	SPV_RS07705	SPV_1449	metallophosphoesterase family protein	7	1.02527	0.0360005	0.99994	1
MntR	SPV_RS07710	SPV_1450	metal-dependent transcriptional regulator	3	-1.65862	-0.729981	0.627237	0.962715
SPV_2369	SPV_RS07730	SPV_2369	hypothetical protein	5	1.12561	0.170707	0.0707692	0.189737
SPV_2370	SPV_RS07735	SPV_2370	hypothetical protein	2	10.2927	3.36355	0.0183557	0.0637799
Dtd	SPV_RS07745	SPV_1457	D-tyrosyl-tRNA(Tyr) deacylase	4	1.01753	0.0250734	0.999996	1
RelA	SPV_RS07750	SPV_1458	bifunctional (p)ppGpp synthetase/guanosine-3',5'-bis(diphosphate) 3'-pyrophosphohydrolase	24	-1.52267	-0.606603	0.00586472	0.0245715
SPV_1459	SPV_RS07755	SPV_1459	MBL fold metallo-hydrolase	2	7.83146	2.96928	0.000431236	0.00250848
PepO	SPV_RS07760	SPV_1460	endopeptidase PepO	38	1.08512	0.117861	0.995561	1
PsaB	SPV_RS07765	SPV_1461	metal ABC transporter ATP-binding protein	9	1.37316	0.457504	0.2964	0.589633
PsaA	SPV_RS07775	SPV_1463	metal ABC transporter substrate-binding lipoprotein/adhesin PsaA	13	1.05739	0.0805139	0.999969	1
PsaD	SPV_RS07780	SPV_1464	thiol peroxidase	9	-2.26798	-1.18141	1.38033e-08	2.4305e-07
SPV_1465	SPV_RS07785	SPV_1465	FtsX-like permease family protein	3	1.53461	0.617868	0.0864773	0.223571
SPV_1466	SPV_RS07790	SPV_1466	ABC transporter ATP-binding protein	4	1.15748	0.210983	0.964668	1
SPV_1467	SPV_RS07795	SPV_1467	glycoside hydrolase family 95 protein	2	-1.22983	-0.298465	0.557309	0.906584
GpmA	SPV_RS07800	SPV_1468	phosphoglycerate mutase	18	-1.14613	-0.196769	0.659183	0.995267
IleS	SPV_RS07820	SPV_1472	isoleucine--tRNA ligase	32	-1.75017	-0.807497	5.12511e-27	8.34752e-25
DivIVA	SPV_RS07830	SPV_1474	cell division protein DivIVA	11	-1.47873	-0.564362	5.96592e-06	5.84481e-05
YlmG	SPV_RS07840	SPV_1476	YggT family protein	2	-1.18198	-0.241204	0.979269	1
SepF	SPV_RS07845	SPV_1477	cell division protein SepF	6	1.69043	0.757388	0.103567	0.258522
YlmE	SPV_RS07850	SPV_1478	YggS family pyridoxal phosphate-dependent enzyme	6	1.08828	0.122046	0.753342	1
FtsZ	SPV_RS07855	SPV_1479	cell division protein FtsZ	24	-1.37985	-0.464508	8.39686e-10	1.9045e-08
FtsA	SPV_RS07860	SPV_1480	cell division protein FtsA	19	-1.76941	-0.823271	0.000361718	0.00216064
MurF	SPV_RS07875	SPV_1483	UDP-N-acetylmuramoyl-tripeptide--D-alanyl-D- alanine ligase	16	1.26091	0.334469	0.0375696	0.113056
Ddl	SPV_RS07880	SPV_1484	D-alanine--D-alanine ligase	15	-1.20288	-0.266489	0.000747244	0.00400683
RecR	SPV_RS07885	SPV_1485	recombination mediator RecR	2	-2.09407	-1.06631	0.000181677	0.00122023
Pbp2b	SPV_RS07890	SPV_1486	penicillin-binding protein 2B	17	-1.44325	-0.529319	2.35823e-05	0.000200834
NanR	SPV_RS07895	SPV_1487	MurR/RpiR family transcriptional regulator	10	-1.07638	-0.106193	0.880746	1
SatA	SPV_RS07940	SPV_1495	ABC transporter substrate-binding protein	14	-1.07222	-0.100599	0.93604	1
NanP	SPV_RS07945	SPV_1496	PTS transporter subunit EIIC	3	-1.59457	-0.673169	0.0472312	0.137642
NanA	SPV_RS07985	SPV_1504	LPXTG-anchored neuraminidase NanA	22	-1.59099	-0.669922	8.34591e-07	1.03569e-05
Axe1	SPV_RS07995	SPV_1506	acetylxylan esterase	4	-1.01271	-0.0182221	0.999495	1
RecG	SPV_RS08005	SPV_1507	ATP-dependent DNA helicase RecG	16	1.03759	0.0532431	0.999972	1
Alr	SPV_RS08010	SPV_1508	alanine racemase	7	-1.3685	-0.452596	0.291054	0.580771
AcpS	SPV_RS08015	SPV_1509	holo-ACP synthase	3	-1.11979	-0.163223	0.422187	0.756684
AroF	SPV_RS08020	SPV_1510	3-deoxy-7-phosphoheptulonate synthase	14	-1.47297	-0.558725	3.5034e-10	8.29987e-09
AroG	SPV_RS08025	SPV_1511	3-deoxy-7-phosphoheptulonate synthase	15	1.10025	0.137825	0.795812	1
SecA	SPV_RS08030	SPV_1512	preprotein translocase subunit SecA	39	-1.37215	-0.456441	1.36249e-16	9.86292e-15
SPV_1514	SPV_RS08040	SPV_1514	ATP-binding cassette domain-containing protein	4	-2.25285	-1.17175	0.00085655	0.00442891
SPV_1516	SPV_RS08050	SPV_1516	hypothetical protein	3	-1.10322	-0.141719	0.666095	1
SPV_1518	SPV_RS08060	SPV_1518	Rgg/GadR/MutR family transcriptional regulator	7	3.02506	1.59696	0.000619082	0.00343261
EngA	SPV_RS08075	SPV_1519	ribosome biogenesis GTPase Der	19	-1.49854	-0.583559	1.15384e-05	0.00010739
Frp	SPV_RS08080	SPV_1520	NADPH-dependent oxidoreductase	8	1.11976	0.163193	0.994704	1
DnaI	SPV_RS08085	SPV_1521	primosomal protein DnaI	13	1.03013	0.0428246	1	1
DnaB	SPV_RS08090	SPV_1522	replication initiation and membrane attachment family protein	12	1.59684	0.67522	0.330061	0.631914
NrdR	SPV_RS08095	SPV_1523	transcriptional regulator NrdR	4	1.95549	0.967531	0.991536	1
GntR	SPV_RS08100	SPV_1524	GntR family transcriptional regulator	7	1.60668	0.684079	0.0346264	0.106161
SPV_1525	SPV_RS08105	SPV_1525	ABC transporter ATP-binding protein	11	-1.13631	-0.184357	0.198262	0.422809
QsrB	SPV_RS08115	SPV_1527	ABC transporter permease	8	-1.16902	-0.225302	0.769372	1
QsrA	SPV_RS08120	SPV_1528	ABC transporter ATP-binding protein	8	-1.07765	-0.107887	0.717298	1
ScrK	SPV_RS08140	SPV_1531	ROK family protein	9	-1.71289	-0.77643	2.96144e-07	4.10506e-06
ScrA	SPV_RS08145	SPV_1532	sucrose-specific PTS transporter subunit IIBC	4	-1.26389	-0.337867	0.568709	0.910865
ScrB	SPV_RS08160	SPV_1534	glycoside hydrolase family 32 protein	8	-1.07912	-0.109855	0.971694	1
ScrR	SPV_RS08165	SPV_1535	LacI family DNA-binding transcriptional regulator	2	-1.01905	-0.0272303	0.984818	1
MvaA	SPV_RS08170	SPV_1536	hydroxymethylglutaryl-CoA reductase, degradative	6	-1.37851	-0.463107	0.266354	0.538321
MvaS	SPV_RS08175	SPV_1537	hydroxymethylglutaryl-CoA synthase	13	-1.13721	-0.185497	0.988267	1
SPV_1541	SPV_RS08195	SPV_1541	threonine/serine exporter ThrE family protein	4	1.64374	0.716986	0.449831	0.784646
StkP	SPV_RS08200	SPV_1542	Stk1 family PASTA domain-containing Ser/Thr kinase	21	-1.11215	-0.153348	0.146627	0.337552
PhpP	SPV_RS08205	SPV_1543	Stp1/IreP family PP2C-type Ser/Thr phosphatase	11	-1.067	-0.0935666	0.986559	1
Sun	SPV_RS08210	SPV_1544	16S rRNA (cytosine(967)-C(5))-methyltransferase RsmB	8	-1.05054	-0.0711327	0.999999	1
Fmt	SPV_RS08215	SPV_1545	methionyl-tRNA formyltransferase	16	-1.35616	-0.439525	2.0474e-05	0.000177851
PriA	SPV_RS08220	SPV_1546	primosomal protein N'	16	-1.3532	-0.43638	0.207561	0.437935
RpoZ	SPV_RS08225	SPV_1547	DNA-directed RNA polymerase subunit omega	6	-1.62097	-0.696857	0.000262275	0.00164797
Gmk	SPV_RS08230	SPV_1548	guanylate kinase	9	-1.2266	-0.294666	0.00744516	0.0300342
Rny	SPV_RS08235	SPV_1549	ribonuclease Y	22	-1.57768	-0.657805	2.80927e-10	6.77867e-09
SPV_1552	SPV_RS08250	SPV_1552	nucleotidyltransferase	4	1.1944	0.256281	0.95591	1
SPV_1553	SPV_RS08255	SPV_1553	class I SAM-dependent methyltransferase	5	1.20163	0.264995	0.0805511	0.211183
RsfA	SPV_RS08260	SPV_1554	ribosome silencing factor	5	1.3941	0.479337	0.155591	0.353196
SPV_1555	SPV_RS08265	SPV_1555	cysteine hydrolase	2	-1.37439	-0.458791	0.232778	0.48221
YqeK	SPV_RS08270	SPV_1556	bis(5'-nucleosyl)-tetraphosphatase (symmetrical) YqeK	9	-1.02583	-0.0367859	0.999287	1
NadD	SPV_RS08275	SPV_1557	nicotinate-nucleotide adenylyltransferase	11	-1.00477	-0.00686538	1	1
SPV_1558	SPV_RS08280	SPV_1558	ribosome assembly RNA-binding protein YhbY	3	1.10472	0.143679	0.934876	1
YqeH	SPV_RS08285	SPV_1559	ribosome biogenesis GTPase YqeH	16	-1.39729	-0.482635	0.000141862	0.000999953
SPV_1560	SPV_RS08290	SPV_1560	YqeG family HAD IIIA-type phosphatase	6	-1.13122	-0.177877	0.538709	0.886286
SPV_1562	SPV_RS08300	SPV_1562	mechanosensitive ion channel family protein	5	-1.41803	-0.503885	0.000363147	0.00216064
SPV_1564	SPV_RS08315	SPV_1564	aromatic acid exporter family protein	3	1.06826	0.0952627	0.812245	1
SPV_1565	SPV_RS08320	SPV_1565	MarR family transcriptional regulator	2	-1.44424	-0.530311	0.687268	1
SPV_1566	SPV_RS08325	SPV_1566	DUF4649 family protein	3	-1.01414	-0.0202626	0.979271	1
TrxA	SPV_RS08330	SPV_1567	thioredoxin	8	1.24399	0.314975	0.128516	0.306697
SPV_1570	SPV_RS08355	SPV_1570	DUF2785 domain-containing protein	8	1.65601	0.727715	0.249957	0.511293
PepF2	SPV_RS08360	SPV_1571	oligoendopeptidase F	19	-1.08455	-0.117099	0.661091	0.996992
SPV_1572	SPV_RS08365	SPV_1572	16S rRNA (uracil(1498)-N(3))-methyltransferase	7	1.04592	0.0647736	0.976481	1
PrmA	SPV_RS08370	SPV_1573	50S ribosomal protein L11 methyltransferase	12	1.2519	0.324122	0.999916	1
SPV_1576	SPV_RS08385	SPV_1576	DUF3013 family protein	4	-1.42516	-0.511121	0.000229522	0.00148053
SPV_1580	SPV_RS08420	SPV_1580	replication-associated recombination protein A	13	-1.14317	-0.193036	0.0857409	0.222108
SPV_1585	SPV_RS08445	SPV_1585	sugar ABC transporter substrate-binding protein	3	1.55858	0.640234	0.313241	0.608534
SPV_1586	SPV_RS08450	SPV_1586	LacI family DNA-binding transcriptional regulator	10	1.09217	0.127199	0.821244	1
Mga2	SPV_RS08455	SPV_1587	virulence factor transcriptional regulator MgaSpn	2	7.25909	2.85979	0.16354	0.364261
SPV_1588	SPV_RS08465	SPV_1588	alkaline shock response membrane anchor protein AmaP	4	2.84394	1.50789	1.65906e-05	0.000147058
Gls24	SPV_RS08475	SPV_1590	Asp23/Gls24 family envelope stress response protein	15	1.46569	0.551577	3.01059e-05	0.000245175
SPV_1591	SPV_RS08480	SPV_1591	CsbD family protein	2	55.7713	5.80145	0.0272306	0.0876086
SPV_1594	SPV_RS08500	SPV_1594	XRE family transcriptional regulator	8	1.70212	0.767332	0.017332	0.0606804
SPV_1595	SPV_RS08505	SPV_1595	hypothetical protein	8	2.18193	1.1256	9.0253e-08	1.36744e-06
TrpA	SPV_RS08515	SPV_1596	tryptophan synthase subunit alpha	5	-1.99824	-0.998731	1.95653e-06	2.16574e-05
TrpB	SPV_RS08520	SPV_1597	tryptophan synthase subunit beta	13	-1.72768	-0.788839	5.77839e-06	5.70397e-05
TrpF	SPV_RS08525	SPV_1598	phosphoribosylanthranilate isomerase	2	1.1897	0.250599	0.511955	0.858591
TrpC	SPV_RS08530	SPV_1599	indole-3-glycerol phosphate synthase TrpC	5	-2.81355	-1.49239	7.17964e-08	1.1137e-06
TrpD	SPV_RS08535	SPV_1600	anthranilate phosphoribosyltransferase	7	-2.1371	-1.09565	1.60315e-06	1.86509e-05
TrpG	SPV_RS08540	SPV_1601	aminodeoxychorismate/anthranilate synthase component II	8	-1.61642	-0.692805	0.00017078	0.00116506
TrpE	SPV_RS08545	SPV_1602	anthranilate synthase component I	13	-1.60943	-0.686554	9.58004e-05	0.000693489
SPV_1605	SPV_RS08555	SPV_1605	LacI family transcriptional regulator	7	1.4325	0.518537	0.897617	1
SPV_1608	SPV_RS08575	SPV_1608	ABC transporter ATP-binding protein	3	-1.8277	-0.870026	0.397402	0.731911
SPV_1609	SPV_RS08580	SPV_1609	extracellular solute-binding protein	6	-1.37789	-0.46246	0.0460917	0.135264
SPV_1610	SPV_RS08585	SPV_1610	DUF1868 domain-containing protein	2	1.47973	0.565331	0.263425	0.534647
PfbA	SPV_RS08615	SPV_1617	multi-ligand-binding adhesin PfbA	6	2.18728	1.12914	0.128389	0.306697
AatB	SPV_RS08625	SPV_1619	DegT/DnrJ/EryC1/StrS aminotransferase family protein	18	1.12063	0.164314	0.913213	1
SPV_1620	SPV_RS08630	SPV_1620	sugar transferase	10	1.19844	0.261162	0.975262	1
SPV_1621	SPV_RS08640	SPV_1621	ABC transporter ATP-binding protein/permease	18	1.05991	0.0839453	0.992311	1
SPV_1622	SPV_RS08645	SPV_1622	ABC transporter ATP-binding protein/permease	12	-1.12366	-0.168205	0.436194	0.771182
ExoA	SPV_RS08665	SPV_1626	exodeoxyribonuclease III	16	-1.70261	-0.767746	2.52124e-13	1.09506e-11
Xpt	SPV_RS08680	SPV_1628	xanthine phosphoribosyltransferase	6	-2.68943	-1.4273	3.64039e-07	4.79134e-06
DpnD	SPV_RS08690	SPV_1630	protein DpnD	5	-1.1892	-0.24999	0.139541	0.325847
DpnC	SPV_RS08695	SPV_1631	type-2 restriction enzyme DpnI	2	-12.6036	-3.65577	0.0189403	0.0654622
PaaI	SPV_RS08700	SPV_1632	PaaI family thioesterase	2	-1.16383	-0.218884	0.757496	1
AdhB	SPV_RS08720	SPV_1636	alcohol dehydrogenase catalytic domain-containing protein	5	-3.49225	-1.80416	7.50507e-05	0.000562017
NmlR	SPV_RS08725	SPV_1637	MerR family transcriptional regulator	2	2.9486	1.56003	0.998549	1
ProWX	SPV_RS08750	SPV_1642	ABC transporter permease/substrate-binding protein	19	-1.25571	-0.328509	0.393166	0.729079
ProV	SPV_RS08755	SPV_1643	ABC transporter ATP-binding protein	9	-1.23057	-0.299331	0.00808771	0.0320313
SPV_1644	SPV_RS08760	SPV_1644	nuclear transport factor 2 family protein	3	-1.43705	-0.523111	0.442928	0.775719
SPV_1645	SPV_RS08765	SPV_1645	MarR family transcriptional regulator	4	-1.33434	-0.41613	0.0102508	0.0389411
SPV_1646	SPV_RS08770	SPV_1646	bacteriocin immunity protein	6	1.4596	0.545575	0.320074	0.618345
PepA	SPV_RS08775	SPV_1647	glutamyl aminopeptidase	14	1.00517	0.00744528	1	1
PiuD	SPV_RS08800	SPV_1651	ATP-binding cassette domain-containing protein	4	2.42941	1.28061	0.0213707	0.0722975
PiuA	SPV_RS08805	SPV_1652	siderophore ABC transporter substrate-binding protein	17	1.06361	0.0889715	0.960764	1
RluB	SPV_RS08815	SPV_1654	rRNA pseudouridine synthase	18	1.08085	0.11217	0.999965	1
ScpB	SPV_RS08820	SPV_1655	segregation/condensation protein B	5	1.45228	0.538322	0.161064	0.360594
ScpA	SPV_RS08825	SPV_1656	segregation/condensation protein A	3	3.89049	1.95995	0.0115953	0.0434157
XerD	SPV_RS08830	SPV_1657	site-specific tyrosine recombinase XerD	6	-1.0867	-0.119949	0.98495	1
SPV_1658	SPV_RS08835	SPV_1658	CBS domain-containing protein	6	-1.36265	-0.446418	0.254111	0.517354
SPV_1659	SPV_RS08840	SPV_1659	metallophosphoesterase	8	1.91941	0.940661	0.993174	1
RdgB	SPV_RS08845	SPV_1660	nucleoside-triphosphate diphosphatase	13	1.19389	0.255664	0.000141973	0.000999953
MurI	SPV_RS08850	SPV_1661	glutamate racemase	7	1.38177	0.466519	0.151527	0.345998
SPV_1662	SPV_RS08855	SPV_1662	YneF family protein	3	-1.01915	-0.0273613	0.963148	1
TreC	SPV_RS08860	SPV_1663	alpha,alpha-phosphotrehalase	17	1.26773	0.342249	0.697972	1
TreP	SPV_RS08870	SPV_1664	PTS system trehalose-specific EIIBC component	3	1.36692	0.450928	0.123181	0.297698
AmiF	SPV_RS08885	SPV_1667	ATP-binding cassette domain-containing protein	18	-1.22238	-0.289687	0.000945936	0.00485258
AmiE	SPV_RS08890	SPV_1668	ABC transporter ATP-binding protein	19	-1.30827	-0.387662	0.00065519	0.00357437
AmiD	SPV_RS08895	SPV_1669	ABC transporter permease	9	-1.06448	-0.090147	0.893353	1
AmiC	SPV_RS08900	SPV_1670	ABC transporter permease	17	-1.47623	-0.56192	2.22733e-08	3.67368e-07
AmiA	SPV_RS08905	SPV_1671	peptide ABC transporter substrate-binding protein	35	-1.36436	-0.44823	1.80428e-16	1.23735e-14
TacL	SPV_RS08915	SPV_1672	O-antigen ligase family protein	3	-1.42785	-0.513845	0.0689364	0.185587
GtfA	SPV_RS08920	SPV_1673	sucrose phosphorylase	5	1.54961	0.631905	0.248222	0.509344
BirA	SPV_RS08950	SPV_1680	bifunctional biotin--[acetyl-CoA-carboxylase] ligase/biotin operon repressor BirA	9	-1.21306	-0.27865	0.596486	0.935284
RumA-2	SPV_RS09070	SPV_1704	23S rRNA (uracil(1939)-C(5))-methyltransferase RlmD	2	1.09825	0.13521	0.998843	1
RecX	SPV_RS09075	SPV_1705	recombination regulator RecX	3	-1.14219	-0.191805	0.79328	1
SPV_1706	SPV_RS09080	SPV_1706	DUF402 domain-containing protein	8	-1.53737	-0.620465	0.00122222	0.00600962
GroEL	SPV_RS09095	SPV_1709	chaperonin GroEL	33	1.25477	0.327418	1.9613e-06	2.16574e-05
GroES	SPV_RS09100	SPV_1710	co-chaperone GroES	4	1.03452	0.0489656	0.960686	1
YdfG	SPV_RS09110	SPV_1712	SDR family NAD(P)-dependent oxidoreductase	3	-1.13224	-0.179185	0.495177	0.835772
SPV_1713	SPV_RS09115	SPV_1713	DUF4479 and tRNA-binding domain-containing protein	11	-1.2034	-0.26711	0.930752	1
SPV_1714	SPV_RS09120	SPV_1714	thioredoxin family protein	3	1.16877	0.224993	0.67405	1
SPV_1717	SPV_RS09135	SPV_1717	membrane protein	4	-1.00028	-0.000406146	0.99952	1
SPV_1718	SPV_RS09140	SPV_1718	LytTR family DNA-binding domain-containing protein	2	1.02374	0.0338484	0.978071	1
SPV_1720	SPV_RS09150	SPV_1720	DUF2200 domain-containing protein	2	1.15839	0.212122	0.808685	1
YeeN	SPV_RS09170	SPV_1725	YebC/PmpR family DNA-binding transcriptional regulator	10	-1.04339	-0.0612773	0.920591	1
Ply	SPV_RS09180	SPV_1726	cholesterol-dependent cytolysin pneumolysin	27	1.56688	0.647892	0.0114411	0.0429617
SPV_1727	SPV_RS09185	SPV_1727	hypothetical protein	9	-1.02754	-0.0392	0.9896	1
SPV_1728	SPV_RS09190	SPV_1728	hypothetical protein	5	-1.00938	-0.0134699	0.998647	1
SPV_1729	SPV_RS09195	SPV_1729	DUF4231 domain-containing protein	6	-1.22516	-0.292967	0.00778122	0.0310059
LytA	SPV_RS09245	SPV_1737	N-acetylmuramoyl-L-alanine amidase LytA	8	-1.29781	-0.376077	0.00426373	0.0186431
RecA	SPV_RS09260	SPV_1739	recombinase RecA	15	-1.22358	-0.291111	0.801371	1
CinA	SPV_RS09265	SPV_1740	competence/damage-inducible protein A	6	1.19795	0.260574	0.692596	1
LytR	SPV_RS09270	SPV_1741	LCP family protein	11	1.25827	0.331444	0.0315708	0.0986491
SPV_1742	SPV_RS09275	SPV_1742	GNAT family N-acetyltransferase	6	-1.02127	-0.0303578	0.994678	1
TsaE	SPV_RS09280	SPV_1743	tRNA (adenosine(37)-N6)-threonylcarbamoyltransferase complex ATPase subunit type 1 TsaE	6	-1.47493	-0.560644	0.00544065	0.0232345
PlcR	SPV_RS09295	SPV_1745	helix-turn-helix transcriptional regulator	8	2.20489	1.14071	0.110455	0.274663
LanM	SPV_RS09315	SPV_1749	type 2 lantipeptide synthetase LanM	2	1.75112	0.808277	0.75024	1
Ndk	SPV_RS09350	SPV_1757	nucleoside-diphosphate kinase	6	-1.07398	-0.102967	0.924763	1
RpoC	SPV_RS09355	SPV_1758	DNA-directed RNA polymerase subunit beta'	65	-2.16716	-1.1158	4.69144e-55	6.11295e-52
RpoB	SPV_RS09360	SPV_1759	DNA-directed RNA polymerase subunit beta	53	-1.05982	-0.0838138	0.999974	1
HlyX	SPV_RS09370	SPV_1761	hemolysin family protein	7	-1.19543	-0.257525	0.291969	0.581705
EndA	SPV_RS09375	SPV_1762	DNA-entry nuclease EndA	9	1.17248	0.229564	0.196527	0.420483
MurA-2	SPV_RS09385	SPV_1764	UDP-N-acetylglucosamine 1-carboxyvinyltransferase	19	-1.13423	-0.181708	0.472612	0.810566
SPV_1765	SPV_RS09395	SPV_1765	PDZ domain-containing protein	9	-1.02843	-0.040447	0.999986	1
CoaD	SPV_RS09400	SPV_1766	pantetheine-phosphate adenylyltransferase	2	16.2424	4.0217	0.000400469	0.00233996
SPV_1767	SPV_RS09405	SPV_1767	16S rRNA (guanine(966)-N(2))-methyltransferase RsmD	6	-1.58043	-0.660321	0.026268	0.0854257
AsnA	SPV_RS09410	SPV_1768	aspartate--ammonia ligase	21	-1.06885	-0.0960554	0.89697	1
SPV_1769	SPV_RS09420	SPV_1769	Bax inhibitor-1/YccA family protein	2	1.03951	0.0559033	0.999322	1
YjfA	SPV_RS09425	SPV_1771	RNA methyltransferase	6	1.00207	0.00298544	0.998558	1
YidC1	SPV_RS09435	SPV_1773	membrane protein insertase YidC	6	-1.40995	-0.495639	0.000262378	0.00164797
PflA	SPV_RS09440	SPV_1774	pyruvate formate lyase-activating protein	9	-1.28869	-0.36591	0.161857	0.361749
LysA	SPV_RS09445	SPV_1775	diaminopimelate decarboxylase	17	1.04766	0.0671672	0.999945	1
PurR	SPV_RS09450	SPV_1776	pur operon repressor	13	1.18216	0.241425	0.0697276	0.18733
YhaM	SPV_RS09460	SPV_1777	3'-5' exoribonuclease YhaM family protein	14	1.05099	0.0717458	0.99595	1
RmuC	SPV_RS09465	SPV_1778	DNA recombination protein RmuC	15	-1.14263	-0.192363	0.70975	1
SPV_1779	SPV_RS09470	SPV_1779	thiamine diphosphokinase	8	1.32406	0.404972	0.129479	0.30843
Rpe	SPV_RS09475	SPV_1780	ribulose-phosphate 3-epimerase	3	-1.4508	-0.536849	0.0835321	0.21725
RsgA	SPV_RS09480	SPV_1781	ribosome small subunit-dependent GTPase A	6	1.34281	0.425251	0.378006	0.707675
KsgA	SPV_RS09485	SPV_1782	16S rRNA (adenine(1518)-N(6)/adenine(1519)-N(6))- dimethyltransferase RsmA	11	-1.09113	-0.125818	0.54175	0.889043
SPV_1784	SPV_RS09495	SPV_1784	ABC transporter ATP-binding protein	8	-1.56288	-0.64421	1.5744e-05	0.000140509
SPV_1785	SPV_RS09500	SPV_1785	bacteriocin-associated integral membrane family protein	9	-2.26104	-1.17698	0.00420502	0.0184483
SPV_1786	SPV_RS09505	SPV_1786	helix-turn-helix domain-containing protein	4	-1.03716	-0.0526366	0.964034	1
RnmV	SPV_RS09510	SPV_1787	ribonuclease M5	4	-1.71882	-0.78142	0.0493708	0.142956
TatD	SPV_RS09515	SPV_1788	TatD family hydrolase	11	1.145	0.195345	0.924111	1
SPV_1791	SPV_RS09535	SPV_1791	pyridoxal phosphate-dependent aminotransferase	14	-1.17072	-0.227392	0.474023	0.810566
SPV_1793	SPV_RS09545	SPV_1793	universal stress protein	9	1.55067	0.632896	0.00643161	0.0266044
SPV_1794	SPV_RS09550	SPV_1794	Cof-type HAD-IIB family hydrolase	18	-1.09056	-0.125066	0.565569	0.91021
SPV_1796	SPV_RS09555	SPV_1796	asparaginase	4	7.53141	2.91292	0.00925785	0.0359017
CcpA	SPV_RS09565	SPV_1797	catabolite control protein A	18	-1.30703	-0.386291	0.00528002	0.0226311
SPV_1798	SPV_RS09570	SPV_1798	response regulator transcription factor	4	1.05137	0.0722692	0.954135	1
SPV_1801	SPV_RS09585	SPV_1801	ABC transporter ATP-binding protein	6	1.08515	0.117894	0.995016	1
NusG	SPV_RS09675	SPV_1819	transcription termination/antitermination protein NusG	8	1.02813	0.0400228	0.99971	1
Pbp2a	SPV_RS09690	SPV_1821	penicillin-binding protein PBP2A	24	1.48855	0.573904	2.88993e-05	0.000239846
RluD2	SPV_RS09695	SPV_1822	RluA family pseudouridine synthase	3	1.83936	0.879205	0.0966148	0.244445
Gap	SPV_RS09700	SPV_1823	type I glyceraldehyde-3-phosphate dehydrogenase	25	1.23083	0.29963	0.0463878	0.135652
NadC	SPV_RS09715	SPV_1826	carboxylating nicotinate-nucleotide diphosphorylase	4	-1.0215	-0.0306905	0.996624	1
BguR	SPV_RS09740	SPV_1829	GntR family transcriptional regulator	6	-1.12069	-0.164392	0.433429	0.769721
BguB	SPV_RS09755	SPV_1832	PTS sugar transporter subunit IIB	2	1.03491	0.0495081	0.973347	1
AdhE	SPV_RS09765	SPV_1834	bifunctional acetaldehyde-CoA/alcohol dehydrogenase	31	-2.05094	-1.03629	8.06216e-30	1.75083e-27
SPV_1836	SPV_RS09770	SPV_1836	membrane protein	4	-1.16389	-0.218949	0.650685	0.985863
SPV_1837	SPV_RS09775	SPV_1837	low molecular weight phosphotyrosine protein phosphatase	7	-1.02927	-0.0416258	0.983131	1
YajC	SPV_RS09780	SPV_1838	preprotein translocase subunit YajC	2	-1.2916	-0.369163	0.789092	1
UlaH	SPV_RS09785	SPV_1839	transketolase	32	-1.18238	-0.2417	0.0406523	0.121491
SPV_1848	SPV_RS09830	SPV_1848	hypothetical protein	5	-1.14555	-0.196039	0.872049	1
EloR	SPV_RS09835	SPV_1849	cell elongation regulator EloR	16	1.15182	0.203917	0.755378	1
AckA	SPV_RS09850	SPV_1853	acetate kinase	13	-1.04649	-0.0655541	0.976482	1
SPV_1854	SPV_RS09855	SPV_1854	class I SAM-dependent methyltransferase	2	1.02445	0.0348439	0.971881	1
SPV_1864	SPV_RS09900	SPV_1864	DUF1033 family protein	3	-1.45832	-0.544312	0.0215396	0.0723354
Adh	SPV_RS09905	SPV_1865	zinc-dependent alcohol dehydrogenase family protein	12	-3.522	-1.81639	7.80423e-12	2.74836e-10
NagA	SPV_RS09910	SPV_1866	N-acetylglucosamine-6-phosphate deacetylase	16	-1.38395	-0.468791	4.02414e-07	5.24346e-06
Adr	SPV_RS09915	SPV_1867	acetyltransferase	11	-1.43898	-0.52505	6.82872e-07	8.63866e-06
Tgt	SPV_RS09920	SPV_1868	tRNA guanosine(34) transglycosylase Tgt	10	1.07971	0.110642	0.931182	1
SPV_1869	SPV_RS09925	SPV_1869	DUF975 family protein	2	-1.41645	-0.50228	0.0447163	0.132121
SPV_1874	SPV_RS09945	SPV_1874	LysM peptidoglycan-binding domain-containing protein	5	1.42116	0.507064	0.154666	0.35171
SPV_1875	SPV_RS09950	SPV_1875	HAD family hydrolase	8	-1.05075	-0.0714185	0.923421	1
ThrC	SPV_RS09960	SPV_1877	threonine synthase	21	1.09874	0.135846	0.616933	0.954707
SPV_1878	SPV_RS09965	SPV_1878	glutamyl-tRNA synthetase	12	1.03186	0.0452451	0.999626	1
GltX	SPV_RS10055	SPV_1896	glutamate--tRNA ligase	28	1.04395	0.0620479	0.997898	1
Pgi	SPV_RS10060	SPV_1897	glucose-6-phosphate isomerase	20	-1.01055	-0.0151338	1	1
SPV_1899	SPV_RS10070	SPV_1899	gamma-glutamyl-gamma-aminobutyrate hydrolase family protein	8	-1.67708	-0.745953	2.03005e-08	3.43526e-07
PatB	SPV_RS10075	SPV_1900	multidrug efflux ABC transporter subunit PatB	14	1.16431	0.219481	0.720411	1
PatA	SPV_RS10085	SPV_1902	multidrug efflux ABC transporter subunit PatA	16	-1.04711	-0.0664077	0.997571	1
HexA	SPV_RS10090	SPV_1903	DNA mismatch repair protein MutS	28	1.32036	0.40093	0.257944	0.524338
ArgR1	SPV_RS10095	SPV_1904	arginine repressor	3	5.95591	2.57432	3.04222e-06	3.24919e-05
ArgS	SPV_RS10100	SPV_1905	arginine--tRNA ligase	32	-1.13758	-0.185968	0.43261	0.769721
PnpR	SPV_RS10115	SPV_1908	response regulator transcription factor	5	-1.35195	-0.435038	5.71652e-05	0.000446025
PnpS	SPV_RS10120	SPV_1909	two-component sensor histidine kinase	8	1.3579	0.441381	0.794729	1
PstB1	SPV_RS10140	SPV_1913	phosphate ABC transporter ATP-binding protein PstB	2	-1.11722	-0.159909	0.541083	0.889043
GpsA	SPV_RS10160	SPV_1918	NAD(P)H-dependent glycerol-3-phosphate dehydrogenase	17	1.00021	0.000304641	1	1
GalU	SPV_RS10165	SPV_1919	UTP--glucose-1-phosphate uridylyltransferase GalU	13	-1.12963	-0.175853	0.565163	0.91021
SPV_1921	SPV_RS10175	SPV_1921	5-formyltetrahydrofolate cyclo-ligase	6	-2.05121	-1.03648	0.000211193	0.00137592
HipO	SPV_RS10180	SPV_1922	N-acetyldiaminopimelate deacetylase	9	1.21817	0.284715	0.858131	1
DapD	SPV_RS10185	SPV_1923	2,3,4,5-tetrahydropyridine-2,6-dicarboxylate N-acetyltransferase	11	1.1937	0.255439	0.051792	0.148645
Pbp1b	SPV_RS10195	SPV_1925	penicillin-binding protein PBP1B	18	-1.2915	-0.369049	0.000189969	0.00126938
TyrS	SPV_RS10200	SPV_1926	tyrosine--tRNA ligase	24	-1.22406	-0.29167	0.0193006	0.0661807
CtpC	SPV_RS10205	SPV_1927	heavy metal translocating P-type ATPase	16	-1.15053	-0.202299	0.444946	0.778207
SPV_1928	SPV_RS10210	SPV_1928	DUF6110 family protein	7	1.30484	0.383874	0.0464318	0.135652
RrmA	SPV_RS10215	SPV_1929	methyltransferase domain-containing protein	2	2.73615	1.45215	0.937397	1
MalP	SPV_RS10235	SPV_1932	glycogen/starch/alpha-glucan family phosphorylase	31	-1.53575	-0.618944	2.14475e-15	1.21505e-13
MalX	SPV_RS10245	SPV_1934	extracellular solute-binding protein	22	-1.24308	-0.31392	3.85344e-05	0.00030994
MalC	SPV_RS10250	SPV_1935	ABC transporter permease subunit	4	1.01416	0.0202911	0.976273	1
MalD	SPV_RS10255	SPV_1936	sugar ABC transporter permease	4	-1.28161	-0.357952	0.394475	0.729079
MalA	SPV_RS10265	SPV_1937	DUF1189 domain-containing protein	3	-1.00743	-0.010682	0.997701	1
MalR	SPV_RS10270	SPV_1938	LacI family DNA-binding transcriptional regulator	13	1.04036	0.0570807	0.913741	1
AspS	SPV_RS10285	SPV_1941	aspartate--tRNA ligase	26	-1.27563	-0.351211	0.0129629	0.0471806
SPV_1945	SPV_RS10305	SPV_1945	DUF3169 family protein	2	-1.13987	-0.188873	0.461468	0.796415
SPV_1947	SPV_RS10315	SPV_1947	helix-turn-helix transcriptional regulator	4	-1.39134	-0.476471	0.0602497	0.168829
HisS	SPV_RS10330	SPV_1950	histidine--tRNA ligase	22	-1.24314	-0.313993	0.196057	0.420168
SPV_1954	SPV_RS10350	SPV_1954	metal-sulfur cluster assembly factor	4	-1.27538	-0.350926	0.00753214	0.0302913
IlvD	SPV_RS10355	SPV_1956	dihydroxy-acid dehydratase	23	-1.61776	-0.693997	1.20104e-11	4.1183e-10
TktN	SPV_RS10365	SPV_1958	transketolase	2	-1.08041	-0.111578	0.986297	1
UlaA2	SPV_RS10370	SPV_1959	PTS ascorbate transporter subunit IIC	3	-1.27575	-0.351346	0.417399	0.754162
UlaB2	SPV_RS10375	SPV_1960	PTS sugar transporter subunit IIB	3	-1.5569	-0.638675	0.000519769	0.0029446
SPV_1962	SPV_RS10385	SPV_1962	SPFH domain-containing protein	16	1.03947	0.0558461	0.998727	1
RpmG3	SPV_RS10400	SPV_1964	50S ribosomal protein L33	2	-1.31729	-0.397576	0.741715	1
ArcB	SPV_RS10460	SPV_1976	ornithine carbamoyltransferase	9	-1.32331	-0.404146	0.0551982	0.157381
ArcC	SPV_RS10465	SPV_1977	carbamate kinase	13	-1.35052	-0.433516	2.14781e-05	0.000184118
ArcD	SPV_RS10470	SPV_1978	YfcC family protein	2	-1.24746	-0.318997	0.982567	1
SPV_1979	SPV_RS10475	SPV_1979	dipeptidase	11	1.25375	0.326248	0.619517	0.95757
YbbK	SPV_RS10500	SPV_1984	SPFH domain-containing protein	19	1.59662	0.675019	1.90678e-08	3.26913e-07
Adh2	SPV_RS10505	SPV_1985	iron-containing alcohol dehydrogenase	5	-1.30895	-0.388405	0.434678	0.770592
FucR	SPV_RS10560	SPV_1996	DeoR/GlpR family DNA-binding transcription regulator	5	1.35008	0.43305	0.0681801	0.183931
AdcA	SPV_RS10565	SPV_1997	zinc ABC transporter substrate-binding lipoprotein AdcA	24	1.52496	0.608774	3.19931e-09	6.5136e-08
AdcC	SPV_RS10575	SPV_1999	metal ABC transporter ATP-binding protein	8	1.01	0.0143608	0.999599	1
AdcR	SPV_RS10580	SPV_2000	zinc-dependent transcriptional regulator AdcR	5	1.25043	0.322424	0.123374	0.297698
DltD	SPV_RS10585	SPV_2002	D-alanyl-lipoteichoic acid biosynthesis protein DltD	9	-1.03312	-0.0470035	0.98053	1
DltC	SPV_RS10590	SPV_2003	D-alanine--poly(phosphoribitol) ligase subunit DltC	3	-1.28579	-0.362652	0.485832	0.82427
DltA	SPV_RS10600	SPV_2005	D-alanine--poly(phosphoribitol) ligase subunit DltA	12	-1.04135	-0.0584509	0.996535	1
GlpO	SPV_RS10645	SPV_2012	type 1 glycerol-3-phosphate oxidase	12	-1.12687	-0.172322	0.693279	1
GlpK	SPV_RS10650	SPV_2013	glycerol kinase GlpK	7	-1.89076	-0.918968	7.91638e-05	0.000582771
SPV_2014	SPV_RS10655	SPV_2014	helix-turn-helix domain-containing protein	5	-1.49826	-0.583292	0.242818	0.500619
HslO	SPV_RS10660	SPV_2015	Hsp33 family molecular chaperone HslO	11	-1.68455	-0.752366	3.27304e-07	4.39667e-06
SPV_2016	SPV_RS10665	SPV_2016	tRNA dihydrouridine synthase DusB	14	-1.41269	-0.49844	0.0016394	0.00776775
CbpA	SPV_RS10670	SPV_2017	choline-binding protein CbpA	17	1.3099	0.389461	0.00173542	0.008134
SPV_2018	SPV_RS10675	SPV_2018	isoprenylcysteine carboxyl methyltransferase family protein	4	-1.17558	-0.233377	0.590244	0.9311
SPV_2019	SPV_RS10680	SPV_2019	two-component system sensor histidine kinase HK06	13	1.51684	0.601066	0.0398632	0.119406
SPV_2020	SPV_RS10685	SPV_2020	two-component system response regulator RR06	11	1.29445	0.372334	0.995285	1
ClpC	SPV_RS10700	SPV_2022	ATP-dependent Clp protease ATP-binding subunit	38	1.09922	0.136476	0.566903	0.910819
CtsR	SPV_RS10705	SPV_2023	CtsR family transcriptional regulator	10	1.50058	0.585524	0.000250165	0.00159787
ThiY	SPV_RS10715	SPV_2025	ABC transporter substrate-binding protein	14	-1.11643	-0.15889	0.446751	0.780317
SPV_2027	SPV_RS10725	SPV_2027	thiamine-binding protein	2	-1.16968	-0.22611	0.511992	0.858591
SPV_2029	SPV_RS10735	SPV_2029	hypothetical protein	5	1.78075	0.832485	0.157776	0.355572
DnaC	SPV_RS10740	SPV_2030	replicative DNA helicase	13	1.0552	0.0775216	0.880827	1
RplI	SPV_RS10745	SPV_2031	50S ribosomal protein L9	10	1.04837	0.0681522	0.937847	1
Pde1	SPV_RS10750	SPV_2032	DHH family phosphoesterase	20	1.29042	0.367837	0.00764137	0.0305701
Hpf	SPV_RS10755	SPV_2033	ribosome-associated translation inhibitor RaiA	6	1.23656	0.306328	0.0233251	0.077532
SPV_2036	SPV_RS10770	SPV_2036	YigZ family protein	5	2.10079	1.07093	4.94607e-05	0.000392972
CysK	SPV_RS10775	SPV_2037	cysteine synthase A	18	-1.21454	-0.280416	0.0186429	0.0646055
Tsf	SPV_RS10800	SPV_2041	translation elongation factor Ts	24	1.01438	0.0205915	1	1
RpsB	SPV_RS10805	SPV_2042	30S ribosomal protein S2	15	-1.27981	-0.35593	0.000831484	0.0043337
PcsB	SPV_RS10810	SPV_2043	CHAP domain-containing protein	13	1.1029	0.141305	0.934428	1
MreC	SPV_RS10820	SPV_2045	rod shape-determining protein MreC	13	1.48301	0.568525	0.000136891	0.000980048
CbiQ	SPV_RS10825	SPV_2046	energy-coupling factor transporter transmembrane protein EcfT	4	-1.34338	-0.425869	0.420201	0.754162
CbiO2	SPV_RS10830	SPV_2047	energy-coupling factor transporter ATPase	6	-1.78408	-0.835181	0.00044792	0.0025711
CbiO1	SPV_RS10835	SPV_2048	energy-coupling factor transporter ATPase	8	1.36671	0.45071	0.521025	0.865072
RodZ	SPV_RS10845	SPV_2050	helix-turn-helix domain-containing protein	4	-1.09568	-0.131827	0.716882	1
SPV_2051	SPV_RS10850	SPV_2051	insulinase family protein	6	-1.14459	-0.194832	0.768849	1
SPV_2052	SPV_RS10855	SPV_2052	insulinase family protein	7	1.8245	0.867503	1.91786e-05	0.000167716
SPV_2053	SPV_RS10860	SPV_2053	S4 domain-containing protein YaaA	2	-2.50651	-1.32568	0.195929	0.420168
GuaB	SPV_RS10870	SPV_2055	IMP dehydrogenase	26	-1.21987	-0.286727	0.164709	0.36624
TrpS	SPV_RS10875	SPV_2056	tryptophan--tRNA ligase	16	-1.12738	-0.172968	0.463306	0.798529
SPV_2057	SPV_RS10880	SPV_2057	ATP-binding cassette domain-containing protein	25	-1.20637	-0.270674	0.000384155	0.00225475
SPV_2058	SPV_RS10885	SPV_2058	YfhO family protein	3	1.08223	0.114012	0.583107	0.923913
PipR	SPV_RS10900	SPV_2060	TetR/AcrR family transcriptional regulator	3	1.42205	0.507969	0.0568305	0.161329
ComE	SPV_RS10915	SPV_2063	competence system response regulator transcription factor ComE	11	-1.20177	-0.265161	0.0324909	0.100799
ComD	SPV_RS10920	SPV_2064	competence system sensor histidine kinase ComD	5	1.95188	0.964864	0.00180205	0.00841603
RlmH	SPV_RS10935	SPV_2067	23S rRNA (pseudouridine(1915)-N(3))-methyltransferase RlmH	5	-1.48019	-0.565784	0.000369113	0.00218615
HtrA	SPV_RS10940	SPV_2068	trypsin-like peptidase domain-containing protein	12	-1.21988	-0.286738	0.0613534	0.171185
ParB	SPV_RS10945	SPV_2069	ParB/RepB/Spo0J family partition protein	8	-1.29416	-0.372012	0.511122	0.858591
SPV_0610	SPV_RS11340	SPV_0610	hypothetical protein	5	12.3744	3.62928	0.00113805	0.00568152

## Sheet: Stationary phase
Table S1: Proteomics of clpXI267E vs WT, stationary phase
symbol	locus tag	old locus tag	description	number of peptides	fold change	signal log ratio (log2)	p-value	q-value
DnaA	SPV_RS00005	SPV_0001	chromosomal replication initiator protein DnaA	21	-1.53174	-0.615171	1.27392e-09	3.86027e-08
DnaN	SPV_RS00010	SPV_0002	DNA polymerase III subunit beta	16	-1.12115	-0.164978	0.507963	0.889619
YchF	SPV_RS00020	SPV_0004	redox-regulated ATPase YchF	18	-1.11186	-0.152973	0.571865	0.967509
Pth	SPV_RS00025	SPV_0005	aminoacyl-tRNA hydrolase	6	1.294	0.371838	0.0736835	0.21383
Mfd	SPV_RS00030	SPV_0006	transcription-repair coupling factor	22	1.11576	0.158023	0.996539	1
SPV_0007	SPV_RS00035	SPV_0007	RNA-binding S4 domain-containing protein	2	-1.14475	-0.195026	0.932317	1
DivIC	SPV_RS00040	SPV_0008	septum formation initiator family protein	4	1.56236	0.643725	0.909841	1
TilS	SPV_RS00050	SPV_0011	tRNA lysidine(34) synthetase TilS	2	-1.03307	-0.0469375	0.997312	1
Hpt	SPV_RS00055	SPV_0012	hypoxanthine phosphoribosyltransferase	8	1.52089	0.604914	0.00909621	0.03964
FtsH	SPV_RS00060	SPV_0013	ATP-dependent zinc metalloprotease FtsH	27	-1.06715	-0.093764	0.970811	1
PurA	SPV_RS00115	SPV_0024	adenylosuccinate synthase	24	-1.17368	-0.231044	0.00509377	0.0251409
Dut	SPV_RS00130	SPV_0027	dUTP diphosphatase	4	-1.13076	-0.177287	0.706732	1
RadA	SPV_RS00140	SPV_0029	DNA repair protein RadA	7	-1.32754	-0.408759	0.00717226	0.0327911
SPV_0030	SPV_RS00145	SPV_0030	carbonic anhydrase	3	-1.50311	-0.58795	0.112314	0.300504
Prs1	SPV_RS00155	SPV_0033	ribose-phosphate diphosphokinase	13	1.04331	0.0611701	0.999988	1
PolA	SPV_RS00180	SPV_0038	DNA polymerase I	34	-1.3498	-0.432744	2.88014e-06	3.35074e-05
SPV_0039	SPV_RS00185	SPV_0039	CoA-binding protein	7	1.33505	0.41689	0.00144791	0.00885742
YeiH	SPV_RS00190	SPV_0040	YeiH family protein	4	2.04121	1.02942	0.196805	0.449101
AraT	SPV_RS00195	SPV_0041	pyridoxal phosphate-dependent aminotransferase	12	-1.02983	-0.0424005	0.996157	1
PlsX	SPV_RS00205	SPV_0043	phosphate acyltransferase PlsX	12	-1.12419	-0.168883	0.502964	0.886757
SPV_0044	SPV_RS00210	SPV_0044	acyl carrier protein	2	-1.10928	-0.149621	0.638122	1
PurC	SPV_RS00245	SPV_0051	phosphoribosylaminoimidazolesuccinocarboxamide synthase	13	-2.56627	-1.35967	2.26515e-11	9.83832e-10
PurL	SPV_RS00255	SPV_0052	phosphoribosylformylglycinamidine synthase	40	-3.09344	-1.62921	1.47195e-30	6.39319e-28
PurF	SPV_RS00260	SPV_0053	amidophosphoribosyltransferase	10	-4.44139	-2.15101	5.26412e-09	1.24712e-07
PurM	SPV_RS00265	SPV_0054	phosphoribosylformylglycinamidine cyclo-ligase	11	-2.52289	-1.33508	7.64651e-11	3.214e-09
PurH	SPV_RS00280	SPV_0057	bifunctional phosphoribosylaminoimidazolecarboxamide formyltransferase/IMP cyclohydrolase	21	-3.57947	-1.83974	2.953e-27	9.61941e-25
PurD	SPV_RS00285	SPV_0058	phosphoribosylamine--glycine ligase	12	-2.73078	-1.44931	5.87295e-13	3.82622e-11
PurE	SPV_RS00300	SPV_0059	5-(carboxyamino)imidazole ribonucleotide mutase	8	-2.2565	-1.17408	1.21174e-08	2.67609e-07
PurK	SPV_RS00305	SPV_0060	5-(carboxyamino)imidazole ribonucleotide synthase	6	-1.75832	-0.814199	9.37957e-06	9.93624e-05
PurB	SPV_RS00315	SPV_0062	adenylosuccinate lyase	28	-2.02123	-1.01523	1.43298e-11	7.14516e-10
StrH	SPV_RS00320	SPV_0063	LPXTG-anchored beta-N-acetylhexosaminidase StrH	31	1.08493	0.117599	0.993342	1
CpsR	SPV_RS00325	SPV_0064	GntR family transcriptional regulator	6	1.79539	0.844295	0.0269174	0.0942832
BgaC	SPV_RS00330	SPV_0065	beta-galactosidase	2	-1.36644	-0.45042	0.407527	0.763154
GadV	SPV_RS00335	SPV_0066	PTS system mannose/fructose/N-acetylgalactosamine-transporter subunit IIB	9	1.39151	0.47665	0.743568	1
GadW	SPV_RS00340	SPV_0067	PTS mannose/fructose/sorbose/N-acetylgalactosamine transporter subunit IIC	5	1.08951	0.123676	0.788093	1
GadE	SPV_RS00345	SPV_0068	PTS system mannose/fructose/sorbose family transporter subunit IID	4	-1.22581	-0.293732	0.189589	0.436364
GadF	SPV_RS00350	SPV_0069	PTS sugar transporter subunit IIA	2	1.01534	0.0219652	0.972984	1
AgaS	SPV_RS00355	SPV_0070	SIS domain-containing protein	20	1.13359	0.180904	0.900635	1
GalM	SPV_RS00360	SPV_0071	galactose mutarotase	8	-1.08758	-0.12112	0.772147	1
SPV_0072	SPV_RS00365	SPV_0072	VOC family protein	5	1.11058	0.151307	0.791124	1
SPV_0074	SPV_RS00395	SPV_0074	nucleoside phosphorylase	8	1.07215	0.100504	0.999767	1
SPV_0076	SPV_RS00410	SPV_0076	TrkH family potassium uptake protein	2	-1.17261	-0.229722	0.36337	0.704571
CabP	SPV_RS00415	SPV_0077	TrkA family potassium uptake protein	10	1.00179	0.00258706	1	1
PavB	SPV_RS00430	SPV_0080	PavB family fibronectin-binding SSURE repeat adhesin	16	-2.13112	-1.09161	0.00603133	0.0286818
SPV_0081	SPV_RS00435	SPV_0081	response regulator transcription factor	6	1.79726	0.845802	0.138927	0.352869
SPV_0082	SPV_RS00440	SPV_0082	HAMP domain-containing histidine kinase	7	1.40723	0.492857	0.00506957	0.0251409
RpsD	SPV_RS00445	SPV_0083	30S ribosomal protein S4	22	-1.09685	-0.133373	0.778855	1
SPV_0090	SPV_RS00485	SPV_0090	ABC transporter substrate-binding protein	9	1.27243	0.347582	0.039775	0.129892
SPV_0091	SPV_RS00490	SPV_0091	rhodanese-related sulfurtransferase	18	-1.9184	-0.939904	3.30459e-08	5.9804e-07
SPV_0092	SPV_RS00495	SPV_0092	DUF4299 family protein	5	-1.15016	-0.201836	0.93942	1
PtvC	SPV_RS00500	SPV_0093	membrane protein	8	-1.16621	-0.221833	0.110118	0.295842
PtvB	SPV_RS00505	SPV_0094	DUF4097 domain-containing protein	2	-1.63086	-0.705635	0.000312007	0.00240559
PtvA	SPV_RS00510	SPV_0095	DUF1700 domain-containing protein	4	-1.43037	-0.516387	0.276801	0.580793
SPV_0098	SPV_RS00525	SPV_0098	glycosyltransferase family 2 protein	6	1.67664	0.745571	0.637646	1
AatA	SPV_RS00530	SPV_0099	polysaccharide biosynthesis protein	18	-1.03387	-0.0480596	0.998154	1
Gph	SPV_RS00540	SPV_0101	HAD family hydrolase	4	1.48919	0.574525	0.168098	0.403373
SdhA	SPV_RS00545	SPV_0102	L-serine ammonia-lyase, iron-sulfur-dependent, subunit alpha	8	-1.01333	-0.0191101	0.999061	1
SdhB	SPV_RS00550	SPV_0103	L-serine ammonia-lyase, iron-sulfur-dependent subunit beta	5	-1.44646	-0.532528	0.0607544	0.181984
SPV_0107	SPV_RS00570	SPV_0107	bacteriocin-associated integral membrane family protein	8	-1.0463	-0.0652907	0.999988	1
SPV_0108	SPV_RS00575	SPV_0108	ABC transporter ATP-binding protein	6	1.05684	0.0797541	0.952876	1
SPV_0109	SPV_RS00580	SPV_0109	ABC transporter substrate-binding protein	4	-2.49538	-1.31926	0.00827978	0.036597
SPV_0112	SPV_RS00595	SPV_0112	helix-turn-helix transcriptional regulator	4	-1.42772	-0.513713	0.0693732	0.203131
SPV_0114	SPV_RS00610	SPV_0114	GyrI-like domain-containing protein	5	1.41138	0.497106	0.277399	0.581111
SPV_0115	SPV_RS00615	SPV_0115	HlyD family efflux transporter periplasmic adaptor subunit	14	-1.42932	-0.515331	0.10427	0.284235
PspA	SPV_RS00695	SPV_0126	pneumococcal surface protein A	22	1.07544	0.104928	1	1
MnmA	SPV_RS00700	SPV_0127	tRNA 2-thiouridine(34) synthase MnmA	11	-1.04751	-0.066964	0.986796	1
SPV_0128	SPV_RS00705	SPV_0128	NUDIX hydrolase	2	1.36123	0.444907	0.739797	1
MnmG	SPV_RS00710	SPV_0129	tRNA uridine-5-carboxymethylaminomethyl(34) synthesis enzyme MnmG	25	1.37215	0.456435	0.00339215	0.0183401
RnjA	SPV_RS00715	SPV_0130	ribonuclease J	23	-1.64901	-0.721598	2.59317e-08	4.96898e-07
SPV_0131	SPV_RS00720	SPV_0131	DNA-dependent RNA polymerase auxiliary subunit epsilon family protein	4	-1.02666	-0.0379612	0.998401	1
SPV_0134	SPV_RS00745	SPV_0134	tRNA (adenosine(37)-N6)-threonylcarbamoyltransferase complex dimerization subunit type 1 TsaB	10	-1.89224	-0.920094	2.23919e-06	2.75252e-05
TsaD	SPV_RS00755	SPV_0136	tRNA (adenosine(37)-N6)-threonylcarbamoyltransferase complex transferase subunit TsaD	9	-1.65409	-0.726039	3.44371e-10	1.22415e-08
SPV_0140	SPV_RS00785	SPV_0140	ABC transporter ATP-binding protein/permease	3	-1.11553	-0.157732	0.874786	1
MutR1	SPV_RS00810	SPV_0144	XRE/MutR family transcriptional regulator	5	1.22517	0.292982	0.671508	1
SPV_0145	SPV_RS00815	SPV_0145	hypothetical protein	3	2.18811	1.12969	0.14305	0.361545
SPV_0148	SPV_RS00830	SPV_0148	MFS transporter	4	-1.16914	-0.225451	0.151697	0.372945
GshT	SPV_RS00840	SPV_0150	amino acid ABC transporter substrate-binding protein	16	-1.07668	-0.106594	0.693302	1
MetQ	SPV_RS00845	SPV_0151	MetQ/NlpA family ABC transporter substrate-binding protein	16	1.04779	0.0673524	0.998851	1
DapE	SPV_RS00850	SPV_0152	M20/M25/M40 family metallo-hydrolase	18	1.63191	0.70656	1.96407e-09	5.81633e-08
MetN	SPV_RS00855	SPV_0153	methionine ABC transporter ATP-binding protein	14	1.03306	0.0469291	0.999978	1
SPV_0155	SPV_RS00865	SPV_0155	MptD family putative ECF transporter S component	2	-1.06578	-0.0919139	0.776467	1
SPV_0158	SPV_RS00880	SPV_0158	response regulator transcription factor	12	2.27144	1.18361	0.000169972	0.00141066
SPV_0159	SPV_RS00885	SPV_0159	hypothetical protein	3	1.18477	0.244606	0.242222	0.530445
NrdI	SPV_RS00890	SPV_0160	class Ib ribonucleoside-diphosphate reductase assembly flavoprotein NrdI	5	-1.00484	-0.00697061	0.99997	1
SPV_0161	SPV_RS00900	SPV_0161	divalent metal cation transporter	6	1.08746	0.120967	0.926061	1
HexB	SPV_RS00920	SPV_0165	DNA mismatch repair endonuclease MutL	13	-1.13808	-0.186606	0.712437	1
RibH	SPV_RS00925	SPV_0166	6,7-dimethyl-8-ribityllumazine synthase	5	2.09469	1.06674	0.000385751	0.00287219
RibB	SPV_RS00930	SPV_0167	bifunctional 3,4-dihydroxy-2-butanone-4-phosphate synthase/GTP cyclohydrolase II	9	1.3208	0.401415	0.799248	1
RibE	SPV_RS00935	SPV_0168	riboflavin synthase	4	13.602	3.76574	0.0295368	0.101014
RibD	SPV_RS00940	SPV_0169	bifunctional diaminohydroxyphosphoribosylaminopyrimidine deaminase/5-amino-6-(5-phosphoribosylamino)uracil reductase RibD	2	5.19589	2.37737	0.00350866	0.0188139
RuvA	SPV_RS00945	SPV_0170	Holliday junction branch migration protein RuvA	4	-1.10902	-0.149279	0.751268	1
SPV_0173	SPV_RS00960	SPV_0173	LD-carboxypeptidase	12	-1.00944	-0.0135607	1	1
SPV_0174	SPV_RS00965	SPV_0174	DUF1129 domain-containing protein	2	1.06963	0.0971101	0.643613	1
CorA1	SPV_RS00970	SPV_0175	magnesium transporter CorA family protein	6	-1.03843	-0.0544035	0.881537	1
UvrA	SPV_RS00975	SPV_0176	excinuclease ABC subunit UvrA	32	-1.20393	-0.267749	0.82875	1
YpdF	SPV_RS00980	SPV_0177	Xaa-Pro peptidase family protein	13	-1.2027	-0.266278	0.000297264	0.00230557
SpxA2	SPV_RS00990	SPV_0178	transcriptional regulator Spx	5	6.53959	2.7092	1.58403e-07	2.42822e-06
SPV_0179	SPV_RS00995	SPV_0179	hypothetical protein	9	1.09428	0.12998	0.888793	1
SPV_0180	SPV_RS01000	SPV_0180	IreB family regulatory phosphoprotein	6	-1.11766	-0.160481	0.875725	1
YqgF	SPV_RS01005	SPV_0181	Holliday junction resolvase RuvX	6	-1.17	-0.226514	0.615949	1
FolC	SPV_RS01015	SPV_0183	bifunctional folylpolyglutamate synthase/dihydrofolate synthase	6	2.23211	1.15841	0.000261479	0.00205245
SPV_0184	SPV_RS01020	SPV_0184	SP_0198 family lipoprotein	4	1.07806	0.108431	0.98789	1
Cls	SPV_RS01025	SPV_0185	cardiolipin synthase	5	1.30748	0.386788	0.462267	0.83539
SPV_0186	SPV_RS01035	SPV_0186	hypothetical protein	4	-1.00054	-0.000783344	0.974775	1
NrdD	SPV_RS01040	SPV_0187	anaerobic ribonucleoside-triphosphate reductase	28	-1.28894	-0.366189	0.0513352	0.159261
SPV_0189	SPV_RS01050	SPV_0189	GNAT family N-acetyltransferase	3	-1.24014	-0.310504	0.125988	0.328527
SPV_0191	SPV_RS01060	SPV_0191	phosphoribulokinase	7	1.28421	0.360877	0.397145	0.751059
RpsJ	SPV_RS01065	SPV_0192	30S ribosomal protein S10	6	-1.07415	-0.103201	0.92122	1
RplC	SPV_RS01070	SPV_0193	50S ribosomal protein L3	8	-1.23076	-0.299548	0.269712	0.572212
RplD	SPV_RS01075	SPV_0194	50S ribosomal protein L4	7	-1.22428	-0.291933	0.0333549	0.112014
RplW	SPV_RS01080	SPV_0195	50S ribosomal protein L23	9	1.22425	0.291896	0.137254	0.349984
RplB	SPV_RS01085	SPV_0196	50S ribosomal protein L2	17	-1.06537	-0.0913488	0.99537	1
RpsS	SPV_RS01090	SPV_0197	30S ribosomal protein S19	7	1.08558	0.118469	0.949088	1
RplV	SPV_RS01095	SPV_0198	50S ribosomal protein L22	6	-1.3961	-0.481401	0.00320712	0.0175333
RpsC	SPV_RS01100	SPV_0199	30S ribosomal protein S3	11	1.06635	0.0926859	0.996843	1
RplP	SPV_RS01105	SPV_0200	50S ribosomal protein L16	4	-1.04776	-0.0673124	0.873919	1
RpmC	SPV_RS01110	SPV_0201	50S ribosomal protein L29	2	1.19124	0.252466	0.278112	0.58167
RpsQ	SPV_RS01115	SPV_0202	30S ribosomal protein S17	4	1.02904	0.0412963	0.922208	1
RplN	SPV_RS01120	SPV_0203	50S ribosomal protein L14	6	-1.43457	-0.520619	0.00509272	0.0251409
RplX	SPV_RS01125	SPV_0204	50S ribosomal protein L24	7	-1.0824	-0.114228	0.645042	1
RplE	SPV_RS01130	SPV_0205	50S ribosomal protein L5	14	-1.09681	-0.133312	0.866423	1
RpsN	SPV_RS01135	SPV_0206	30S ribosomal protein S14	3	3.86841	1.95174	0.015088	0.0593948
RpsH	SPV_RS01140	SPV_0207	30S ribosomal protein S8	9	-1.15869	-0.212492	0.00991228	0.0420707
RplF	SPV_RS01145	SPV_0208	50S ribosomal protein L6	9	-1.4875	-0.572888	0.357295	0.693824
RplR	SPV_RS01150	SPV_0209	50S ribosomal protein L18	5	1.13927	0.188116	0.555164	0.950563
RpsE	SPV_RS01155	SPV_0210	30S ribosomal protein S5	15	-1.1452	-0.195597	0.346469	0.680919
RpmD	SPV_RS01160	SPV_0211	50S ribosomal protein L30	3	-1.11242	-0.153707	0.42025	0.780036
RplO	SPV_RS01165	SPV_0212	50S ribosomal protein L15	8	-1.0938	-0.12935	0.617032	1
SecY	SPV_RS01170	SPV_0213	preprotein translocase subunit SecY	7	2.74917	1.459	0.0515794	0.159261
Adk	SPV_RS01175	SPV_0214	adenylate kinase	15	1.05495	0.0771748	0.976002	1
InfA	SPV_RS01180	SPV_0215	translation initiation factor IF-1	3	-1.17728	-0.23546	0.55772	0.953243
RpsM	SPV_RS01190	SPV_0216	30S ribosomal protein S13	10	1.00933	0.0134004	0.996084	1
RpsK	SPV_RS01195	SPV_0217	30S ribosomal protein S11	3	1.07213	0.100481	0.935529	1
RpoA	SPV_RS01200	SPV_0218	DNA-directed RNA polymerase subunit alpha	16	1.11774	0.160581	0.71672	1
RplQ	SPV_RS01205	SPV_0219	50S ribosomal protein L17	5	1.63494	0.709235	0.220847	0.491903
SPV_0220	SPV_RS01210	SPV_0220	ACT domain-containing protein	3	-1.09295	-0.128227	0.561468	0.956331
GpmB1	SPV_RS01220	SPV_0222	phosphoglycerate mutase family protein	6	-1.03646	-0.0516607	0.995272	1
SPV_0229	SPV_RS01250	SPV_0229	glycyl-radical enzyme activating protein	6	1.2373	0.307194	0.6881	1
DeoR	SPV_RS01255	SPV_0230	DeoR/GlpR family DNA-binding transcription regulator	11	-1.49761	-0.58266	3.59271e-06	4.10641e-05
SPV_0231	SPV_RS01260	SPV_0231	sugar-binding transcriptional regulator	9	1.11826	0.161259	0.993028	1
SPV_0235	SPV_RS01280	SPV_0235	glycyl radical protein	13	1.12439	0.169141	0.963225	1
TalC	SPV_RS01285	SPV_0236	fructose-6-phosphate aldolase	6	-1.07867	-0.109257	0.988373	1
GldA	SPV_RS01290	SPV_0237	glycerol dehydrogenase	9	1.24026	0.310648	0.154559	0.377695
LeuS	SPV_RS01295	SPV_0238	leucine--tRNA ligase	29	-1.36712	-0.451139	2.96404e-09	8.04613e-08
SPV_0239	SPV_RS01300	SPV_0239	GNAT family N-acetyltransferase	5	3.53359	1.82113	0.0771537	0.222394
SPV_0240	SPV_RS01305	SPV_0240	GNAT family N-acetyltransferase	2	1.04094	0.0578849	0.966868	1
RuvB	SPV_RS01315	SPV_0241	Holliday junction branch migration DNA helicase RuvB	12	-1.39251	-0.477692	0.0450893	0.143646
UppS	SPV_RS01325	SPV_0243	isoprenyl transferase	10	-1.0663	-0.0926132	0.976924	1
Eep	SPV_RS01335	SPV_0245	RIP metalloprotease RseP	16	1.07556	0.105087	0.980145	1
ProS	SPV_RS01340	SPV_0246	proline--tRNA ligase	29	-1.00982	-0.0140997	1	1
BglA	SPV_RS01345	SPV_0247	6-phospho-beta-glucosidase	11	2.75862	1.46395	3.46772e-06	3.99862e-05
GlmS	SPV_RS01350	SPV_0248	glutamine--fructose-6-phosphate transaminase (isomerizing)	27	-1.34529	-0.427915	0.0162807	0.0627626
SPV_0249	SPV_RS01355	SPV_0249	LLM class flavin-dependent oxidoreductase	21	1.02585	0.0368191	0.999909	1
SpuA	SPV_RS01360	SPV_0250	LPXTG-anchored pullulanase SpuA	36	1.24709	0.31856	0.0204799	0.0751698
RpsL	SPV_RS01370	SPV_0251	30S ribosomal protein S12	9	1.36727	0.451294	0.0128056	0.0516585
RpsG	SPV_RS01375	SPV_0252	30S ribosomal protein S7	14	-1.03292	-0.0467252	1	1
FusA	SPV_RS01380	SPV_0253	elongation factor G	39	-1.1033	-0.141827	0.998101	1
PolC	SPV_RS01385	SPV_0254	PolC-type DNA polymerase III	28	-1.00331	-0.00477061	1	1
RelB1	SPV_RS01390	SPV_0255	type II toxin-antitoxin system RelB/DinJ family antitoxin	2	-2.14412	-1.10039	0.100278	0.277074
PepS	SPV_RS01405	SPV_0258	aminopeptidase	17	-1.17533	-0.233064	0.337381	0.667083
RsuA-1	SPV_RS01415	SPV_0260	rRNA pseudouridine synthase	5	1.44686	0.532921	0.0118366	0.0483484
PepC	SPV_RS01425	SPV_0261	aminopeptidase C	20	1.09212	0.127138	0.943825	1
ManN	SPV_RS01430	SPV_0262	PTS system mannose/fructose/sorbose family transporter subunit IID	16	-1.24762	-0.319177	0.13449	0.344961
ManM	SPV_RS01435	SPV_0263	PTS mannose/fructose/sorbose transporter subunit IIC	5	1.11283	0.154228	0.485896	0.864922
ManL	SPV_RS01440	SPV_0264	PTS sugar transporter subunit IIB	17	1.02059	0.0294034	0.999999	1
AdhA	SPV_RS01445	SPV_0265	alcohol dehydrogenase AdhP	11	-1.15172	-0.203784	0.977718	1
SPV_0266	SPV_RS01450	SPV_0266	Cof-type HAD-IIB family hydrolase	9	-1.00231	-0.00332348	1	1
SPV_0267	SPV_RS01455	SPV_0267	NCS2 family permease	6	-3.03549	-1.60193	1.71579e-10	6.38762e-09
SulA	SPV_RS01465	SPV_0269	dihydropteroate synthase	9	-1.3472	-0.429961	0.154246	0.377695
SulB	SPV_RS01470	SPV_0270	bifunctional folylpolyglutamate synthase/dihydrofolate synthase	9	-1.58552	-0.664955	0.379161	0.729758
SulC	SPV_RS01475	SPV_0271	GTP cyclohydrolase I FolE	10	-1.29507	-0.373027	0.000392549	0.0029062
SulD	SPV_RS01480	SPV_0272	2-amino-4-hydroxy-6- hydroxymethyldihydropteridine diphosphokinase	6	1.08208	0.113807	0.96872	1
RplM	SPV_RS01490	SPV_0274	50S ribosomal protein L13	7	-1.08291	-0.114912	0.960102	1
RpsI	SPV_RS01495	SPV_0275	30S ribosomal protein S9	7	-1.05538	-0.0777572	0.993954	1
CelA	SPV_RS01515	SPV_0277	6-phospho-beta-glucosidase	9	-2.85052	-1.51122	1.82246e-06	2.28333e-05
SPV_0285	SPV_RS01560	SPV_0285	glycoside hydrolase family 31 protein	24	-1.1272	-0.17274	0.520334	0.903994
BasA	SPV_RS01565	SPV_0286	glutathione peroxidase	5	1.15592	0.20904	0.953332	1
RegR	SPV_RS01645	SPV_0301	LacI family DNA-binding transcriptional regulator	5	-1.59893	-0.677104	0.0481712	0.151611
MraW	SPV_RS01665	SPV_0304	16S rRNA (cytosine(1402)-N(4))-methyltransferase RsmH	8	1.1449	0.195217	0.287604	0.593933
FtsL	SPV_RS01670	SPV_0305	cell division protein FtsL	3	1.24278	0.313567	0.596764	0.996902
Pbp2x	SPV_RS01675	SPV_0306	penicillin-binding protein 2X	29	-1.09486	-0.130747	0.995253	1
MraY	SPV_RS01680	SPV_0307	phospho-N-acetylmuramoyl-pentapeptide- transferase	3	2.9357	1.55371	0.0542213	0.165071
ClpL	SPV_RS01685	SPV_0308	ATP-dependent Clp protease ATP-binding subunit	42	-1.0416	-0.0587968	1	1
LuxS	SPV_RS01690	SPV_0309	S-ribosylhomocysteine lyase	4	1.44191	0.527985	0.0182523	0.0687874
SPV_0310	SPV_RS01695	SPV_0310	DUF1846 domain-containing protein	22	-1.19639	-0.258686	0.0052706	0.0256254
DexB	SPV_RS01700	SPV_0311	alpha-glucosidase	15	1.10665	0.146201	0.025517	0.0906208
Cps2A	SPV_RS01715	SPV_0315	capsular polysaccharide biosynthesis protein Cps4A	13	1.256	0.328842	0.315364	0.630244
Cps2B	SPV_RS01720	SPV_0316	capsular polysaccharide biosynthesis protein Cps4B	6	1.03237	0.0459599	0.973433	1
Cps2C	SPV_RS01725	SPV_0317	capsular polysaccharide biosynthesis protein	10	-1.16034	-0.214548	0.253588	0.547062
Cps2D	SPV_RS01730	SPV_0318	tyrosine-protein kinase	12	1.01686	0.0241194	0.999758	1
Cps2E	SPV_RS01735	SPV_0319	sugar transferase	11	-1.09348	-0.128929	0.936184	1
Cps2T	SPV_RS01740	SPV_0320	glycosyltransferase family 1 protein	17	1.0316	0.0448839	0.99887	1
Cps2F	SPV_RS01745	SPV_0321	glycosyltransferase family 2 protein	13	1.04665	0.0657783	0.983129	1
Cps2G	SPV_RS01750	SPV_0322	glycosyltransferase family 4 protein	20	1.29797	0.376257	0.000935969	0.0061907
Cps2H	SPV_RS01755	SPV_0323	membrane protein	3	2.75539	1.46226	0.000480974	0.00344346
Cps2I	SPV_RS01760	SPV_0324	glycosyltransferase	19	1.58095	0.660794	8.96133e-06	9.571e-05
Cps2K	SPV_RS01770	SPV_0326	nucleotide sugar dehydrogenase	28	1.23531	0.304872	0.180742	0.426523
Cps2L	SPV_RS01780	SPV_0328	glucose-1-phosphate thymidylyltransferase RfbA	16	1.40491	0.490475	0.00533819	0.0258575
Cps2M	SPV_RS01785	SPV_0329	dTDP-4-dehydrorhamnose 3,5-epimerase family protein	10	1.1939	0.255676	0.192831	0.441414
Cps2N	SPV_RS01790	SPV_0330	dTDP-glucose 4,6-dehydratase	21	1.01711	0.0244785	0.999995	1
Cps2O	SPV_RS01795	SPV_0331	dTDP-4-dehydrorhamnose reductase	17	1.23853	0.308631	0.00864054	0.0379078
AliA	SPV_RS01815	SPV_0334	peptide ABC transporter substrate-binding protein	34	-1.64569	-0.718688	1.95057e-15	1.95507e-13
Eng	SPV_RS01825	SPV_0335	SpGH101 family endo-alpha-N-acetylgalactosaminidase	36	1.08819	0.121928	0.712466	1
Pbp1a	SPV_RS01830	SPV_0336	penicillin-binding protein PBP1A	28	-1.07546	-0.104953	0.999496	1
GpsB	SPV_RS01845	SPV_0339	cell division regulator GpsB	9	-1.67301	-0.742448	2.32967e-06	2.8107e-05
RlmL	SPV_RS01855	SPV_0341	class I SAM-dependent RNA methyltransferase	14	-1.31518	-0.395261	0.0276896	0.0962121
MapZ	SPV_RS01860	SPV_0342	mid-cell-anchored protein MapZ	14	1.2061	0.270355	0.503607	0.886757
Gnd	SPV_RS01865	SPV_0343	NADP-dependent phosphogluconate dehydrogenase	27	-1.32402	-0.404921	1.49085e-06	1.95168e-05
RitR	SPV_RS01870	SPV_0344	response regulator transcription factor	8	-1.53308	-0.616431	0.00526576	0.0256254
CbpF	SPV_RS01875	SPV_0345	choline-binding protein CbpC	13	1.23659	0.30637	0.0408981	0.132234
Mvk	SPV_RS01880	SPV_0346	mevalonate kinase	2	-2.08139	-1.05755	0.122957	0.323009
MvaD	SPV_RS01885	SPV_0347	diphosphomevalonate decarboxylase	8	-1.10832	-0.148371	0.894111	1
MvaK2	SPV_RS01890	SPV_0348	phosphomevalonate kinase	5	-1.08878	-0.122708	0.964159	1
Fni	SPV_RS01895	SPV_0349	type 2 isopentenyl-diphosphate Delta-isomerase	9	1.11012	0.150717	0.724114	1
VraS	SPV_RS01905	SPV_0351	sensor histidine kinase	3	-1.1026	-0.140912	0.793142	1
VraR	SPV_RS01910	SPV_0352	response regulator transcription factor	6	1.70103	0.766406	0.0018476	0.0109928
CbpK	SPV_RS01940	SPV_0357	choline-binding protein CbpF	5	1.96611	0.975344	0.00389282	0.0206193
Tig	SPV_RS01975	SPV_0365	trigger factor	24	-1.08027	-0.111387	0.918216	1
YrrC	SPV_RS01980	SPV_0366	ATP-dependent RecD-like DNA helicase	19	-1.19488	-0.256863	0.743938	1
LepB	SPV_RS01985	SPV_0367	signal peptidase I	5	-1.07989	-0.110882	0.840598	1
RnhC	SPV_RS01990	SPV_0368	ribonuclease HIII	10	-1.31545	-0.395555	0.495442	0.879418
ZapA	SPV_RS01995	SPV_0369	cell division protein ZapA	4	1.90007	0.926056	0.512726	0.893076
ZapB	SPV_RS02000	SPV_0370	CvpA family protein	2	4.43572	2.14917	0.179473	0.425188
MutS2	SPV_RS02005	SPV_0371	endonuclease MutS2	22	1.14883	0.200164	0.83015	1
GlyP	SPV_RS02010	SPV_0372	sodium:alanine symporter family protein	4	-1.06796	-0.0948528	0.964603	1
Mip	SPV_RS02015	SPV_0373	carboxymuconolactone decarboxylase family protein	9	-1.0504	-0.0709443	0.931124	1
SerS	SPV_RS02025	SPV_0375	serine--tRNA ligase	19	-1.0969	-0.133432	0.0458159	0.145605
ManO	SPV_RS02030	SPV_0376	DUF956 family protein	4	1.06197	0.0867386	0.967747	1
LysC	SPV_RS02035	SPV_0377	aspartate kinase	18	-1.59406	-0.672707	3.63404e-08	6.48651e-07
FabM	SPV_RS02045	SPV_0378	enoyl-CoA hydratase	10	-1.14534	-0.195778	0.0224158	0.0811327
FabT	SPV_RS02050	SPV_0379	MarR family transcriptional regulator	5	1.05764	0.0808511	0.959065	1
FabH	SPV_RS02055	SPV_0380	ketoacyl-ACP synthase III	6	-2.0951	-1.06702	7.88559e-07	1.07031e-05
AcpP	SPV_RS02060	SPV_0381	acyl carrier protein	2	1.41399	0.499767	0.00385116	0.0204819
FabK	SPV_RS02065	SPV_0382	enoyl-[acyl-carrier-protein] reductase FabK	12	-1.64253	-0.715916	1.51244e-06	1.95168e-05
FabD	SPV_RS02070	SPV_0383	ACP S-malonyltransferase	14	-1.38189	-0.46664	0.00681074	0.0316943
FabG1	SPV_RS02075	SPV_0384	3-oxoacyl-[acyl-carrier-protein] reductase	14	-1.19942	-0.262333	0.190537	0.437094
FabF	SPV_RS02080	SPV_0385	beta-ketoacyl-ACP synthase II	16	-1.92477	-0.944682	3.05799e-12	1.73242e-10
AccB	SPV_RS02085	SPV_0386	acetyl-CoA carboxylase biotin carboxyl carrier protein	7	-2.03318	-1.02374	0.00274345	0.0155422
FabZ	SPV_RS02090	SPV_0387	3-hydroxyacyl-ACP dehydratase FabZ	5	-1.49435	-0.579516	0.0292934	0.10071
AccC	SPV_RS02095	SPV_0388	acetyl-CoA carboxylase biotin carboxylase subunit	15	-1.23179	-0.300756	0.621515	1
AccD	SPV_RS02100	SPV_0389	acetyl-CoA carboxylase, carboxyltransferase subunit beta	10	-1.43249	-0.518522	2.53997e-06	3.00871e-05
AccA	SPV_RS02105	SPV_0390	acetyl-CoA carboxylase carboxyl transferase subunit alpha	16	-1.5705	-0.651224	0.00831366	0.036597
NusB	SPV_RS02130	SPV_0393	transcription antitermination factor NusB	4	1.06597	0.0921665	0.994801	1
SPV_0394	SPV_RS02135	SPV_0394	Asp23/Gls24 family envelope stress response protein	11	1.38758	0.472575	0.00213279	0.012462
Efp	SPV_RS02140	SPV_0395	elongation factor P	7	-1.16753	-0.223466	0.40764	0.763154
GatB	SPV_RS02145	SPV_0396	Asp-tRNA(Asn)/Glu-tRNA(Gln) amidotransferase subunit GatB	18	-1.20583	-0.270032	0.750373	1
GatA	SPV_RS02150	SPV_0397	Asp-tRNA(Asn)/Glu-tRNA(Gln) amidotransferase subunit GatA	21	-1.51035	-0.594886	2.98461e-18	4.86119e-16
GatC	SPV_RS02155	SPV_0398	Asp-tRNA(Asn)/Glu-tRNA(Gln) amidotransferase subunit GatC	6	1.13574	0.183635	0.783953	1
PrfC	SPV_RS02160	SPV_0399	peptide chain release factor 3	20	-1.19627	-0.258542	0.186529	0.431457
RpmB	SPV_RS02170	SPV_0401	50S ribosomal protein L28	3	-1.14019	-0.189274	0.441971	0.807698
Asp23	SPV_RS02175	SPV_0402	Asp23/Gls24 family envelope stress response protein	2	-1.67479	-0.743979	0.00321602	0.0175333
SPV_0403	SPV_RS02180	SPV_0403	DAK2 domain-containing protein	21	-1.3499	-0.432856	1.389e-05	0.000140299
IlvB	SPV_RS02185	SPV_0404	acetolactate synthase large subunit	14	1.62544	0.700833	0.741187	1
IlvH	SPV_RS02190	SPV_0405	acetolactate synthase small subunit	8	-1.43762	-0.523678	0.00969406	0.0415505
IlvC	SPV_RS02195	SPV_0406	ketol-acid reductoisomerase	16	-1.4865	-0.571922	2.63843e-05	0.00025094
IlvA	SPV_RS02210	SPV_0409	threonine ammonia-lyase IlvA	18	-1.16994	-0.226433	0.0285117	0.098543
SPV_0410	SPV_RS02220	SPV_0410	hypothetical protein	3	-1.7504	-0.807688	0.00284947	0.016073
GlnQ1	SPV_RS02225	SPV_0411	amino acid ABC transporter ATP-binding protein	10	-1.14932	-0.200779	0.102539	0.281281
GlnHP1	SPV_RS02230	SPV_0412	ABC transporter substrate-binding protein/permease	19	-1.24686	-0.318298	0.176114	0.420288
SPV_0414	SPV_RS02235	SPV_0414	DUF2207 domain-containing protein	16	-1.09438	-0.13012	0.970381	1
UppP	SPV_RS02245	SPV_0417	undecaprenyl-diphosphate phosphatase	4	-1.31275	-0.392595	0.0210391	0.0770054
Pfl	SPV_RS02255	SPV_0420	formate C-acetyltransferase	36	-1.51456	-0.598901	4.68279e-10	1.60571e-08
XylR	SPV_RS02280	SPV_0423	ROK family transcriptional regulator	9	1.30582	0.38496	0.0404376	0.131397
SPV_0425	SPV_RS02290	SPV_0425	DUF4838 domain-containing protein	4	1.88549	0.914942	0.468224	0.840353
LacF-1	SPV_RS02295	SPV_0426	PTS lactose/cellobiose transporter subunit IIA	2	1.24285	0.313651	0.894781	1
TrkA	SPV_RS02315	SPV_0430	Trk system potassium transporter TrkA	10	-1.32014	-0.400695	0.00609724	0.0288898
SPV_0431	SPV_RS02320	SPV_0431	S-adenosyl-l-methionine hydroxide adenosyltransferase family protein	6	-1.11037	-0.151038	0.961158	1
MtsB	SPV_RS02330	SPV_0434	ABC transporter ATP-binding protein	13	-1.52074	-0.604774	7.40108e-08	1.20545e-06
SPV_0439	SPV_RS02355	SPV_0439	chromosome partitioning protein ParB	2	-1.74849	-0.806107	0.765827	1
RpoE	SPV_RS02365	SPV_0441	DNA-directed RNA polymerase subunit delta	8	1.0386	0.0546377	0.992689	1
PyrG	SPV_RS02370	SPV_0442	CTP synthase	18	1.10168	0.139709	0.833679	1
NptA	SPV_RS02375	SPV_0443	Na/Pi cotransporter family protein	10	-1.47868	-0.564308	6.67659e-05	0.000587811
Pgk	SPV_RS02385	SPV_0445	phosphoglycerate kinase	25	-1.24147	-0.312054	0.000884856	0.00588248
GlnR	SPV_RS02395	SPV_0447	transcriptional repressor GlnR	6	1.09854	0.135593	0.991035	1
GlnA	SPV_RS02400	SPV_0448	type I glutamate--ammonia ligase	19	-1.3196	-0.400098	0.144215	0.362066
SPV_0453	SPV_RS02420	SPV_0453	restriction endonuclease subunit S	10	-1.20879	-0.273567	0.257175	0.552968
SPV_2169	SPV_RS02430	SPV_2169	restriction endonuclease subunit S	6	-1.00328	-0.0047236	0.999561	1
HsdS-F	SPV_RS02435	SPV_2170	restriction endonuclease subunit S	7	-1.38709	-0.472058	0.0501007	0.156926
HsdM	SPV_RS02440	SPV_0454	type I restriction-modification system subunit M	24	-1.26788	-0.342424	2.85158e-05	0.00026731
HsdR	SPV_RS02445	SPV_0455	DEAD/DEAH box helicase family protein	27	-1.06258	-0.087576	0.964979	1
HrcA	SPV_RS02460	SPV_0458	heat-inducible transcriptional repressor HrcA	14	-1.1899	-0.250844	0.850154	1
GrpE	SPV_RS02465	SPV_0459	nucleotide exchange factor GrpE	9	1.05234	0.0736075	0.924339	1
DnaK	SPV_RS02470	SPV_0460	molecular chaperone DnaK	37	-1.0007	-0.00101602	1	1
DnaJ	SPV_RS02480	SPV_0461	molecular chaperone DnaJ	11	1.36541	0.449331	0.00243057	0.0138299
SPV_0462	SPV_RS02485	SPV_0462	hypothetical protein	4	-1.46403	-0.549942	1.0445e-05	0.000108879
SPV_0463	SPV_RS02490	SPV_0463	HIT family protein	7	-1.73804	-0.797458	1.52427e-07	2.36444e-06
EcsA	SPV_RS02495	SPV_0464	ABC transporter ATP-binding protein	5	-1.51783	-0.602006	0.0358056	0.118413
EcsB	SPV_RS02500	SPV_0465	ABC transporter permease	3	1.10679	0.146376	0.906105	1
BlpT	SPV_RS02505	SPV_0466	hypothetical protein	6	-1.42257	-0.508499	0.33835	0.667986
BlpS	SPV_RS02510	SPV_0467	LytTR family DNA-binding domain-containing protein	2	1.8967	0.92349	0.746122	1
BlpR	SPV_RS02515	SPV_0468	response regulator transcription factor	11	-1.44839	-0.534453	4.24257e-09	1.06309e-07
BlpH	SPV_RS02520	SPV_0469	sensor histidine kinase	4	-1.74239	-0.801068	0.183457	0.429164
SPV_0476	SPV_RS02565	SPV_0476	phosphotransferase family protein	10	-1.00369	-0.00530824	0.999993	1
TrmB	SPV_RS02570	SPV_0477	tRNA (guanosine(46)-N7)-methyltransferase TrmB	6	-1.32827	-0.40955	0.159993	0.387493
RimP	SPV_RS02575	SPV_0478	ribosome maturation factor RimP	4	1.26559	0.33981	0.96064	1
NusA	SPV_RS02580	SPV_0479	transcription termination factor NusA	16	-1.28329	-0.359849	0.441935	0.807698
SPV_0480	SPV_RS02585	SPV_0480	YlxR family protein	4	1.30417	0.38313	0.291969	0.601005
SPV_0481	SPV_RS02590	SPV_0481	YlxQ-related RNA-binding protein	2	1.2411	0.311619	0.610253	1
InfB	SPV_RS02595	SPV_0482	translation initiation factor IF-2	38	-1.02421	-0.0345121	1	1
RbfA	SPV_RS02600	SPV_0483	30S ribosome-binding factor RbfA	7	1.094	0.129612	0.885705	1
SPV_0484	SPV_RS02605	SPV_0484	hypothetical protein	3	3.53975	1.82365	0.449425	0.817519
SPV_0488	SPV_RS02625	SPV_0488	DUF438 domain-containing protein	6	1.39369	0.478908	0.00708361	0.0324998
SPV_0489	SPV_RS02630	SPV_0489	DUF1912 family protein	3	1.06245	0.0873912	0.511136	0.893076
SPV_0490	SPV_RS02635	SPV_0490	helicase	5	1.73176	0.792236	0.136643	0.34911
SPV_0493	SPV_RS02650	SPV_0493	hypothetical protein	2	-6.57354	-2.71667	0.0658649	0.194608
ValS	SPV_RS02655	SPV_0494	valine--tRNA ligase	38	-3.05304	-1.61025	9.57998e-39	1.24827e-35
SPV_0496	SPV_RS02665	SPV_0496	Fic/DOC family protein	8	-1.14962	-0.201159	0.840167	1
BglG	SPV_RS02690	SPV_0501	PRD domain-containing protein	3	1.37425	0.458645	0.32095	0.639447
BglF	SPV_RS02695	SPV_0502	beta-glucoside-specific PTS transporter subunit IIABC	9	-1.13147	-0.1782	0.107763	0.290114
BglA-2	SPV_RS02700	SPV_0503	glycoside hydrolase family 1 protein	7	-1.13817	-0.186716	0.99183	1
PheS	SPV_RS02705	SPV_0504	phenylalanine--tRNA ligase subunit alpha	12	-1.50356	-0.588381	0.00831093	0.036597
PaiA	SPV_RS02710	SPV_0505	GNAT family N-acetyltransferase	2	-1.78757	-0.837996	0.697492	1
PheT	SPV_RS02715	SPV_0506	phenylalanine--tRNA ligase subunit beta	26	-1.3928	-0.477984	3.92839e-08	6.91715e-07
MetE	SPV_RS02735	SPV_0510	5-methyltetrahydropteroyltriglutamate-- homocysteine S-methyltransferase	16	-1.47807	-0.563716	0.0648851	0.192148
Pnp	SPV_RS02750	SPV_0512	polyribonucleotide nucleotidyltransferase	36	-1.2756	-0.35118	0.00691545	0.0318404
SPV_0514	SPV_RS02760	SPV_0514	GNAT family N-acetyltransferase	9	-1.28403	-0.36068	0.162603	0.393084
CysS	SPV_RS02770	SPV_0515	cysteine--tRNA ligase	21	1.01636	0.0234101	1	1
SPV_0517	SPV_RS02780	SPV_0517	PucR family transcriptional regulator	3	1.67389	0.743202	0.0407989	0.132234
Vex2	SPV_RS02795	SPV_0522	ABC transporter ATP-binding subunit Vex2	7	-1.12606	-0.171288	0.794057	1
Vex3	SPV_RS02800	SPV_0523	ABC transporter permease subunit Vex3	11	1.4657	0.551591	0.761812	1
VncR	SPV_RS02805	SPV_0524	response regulator transcription factor VncR	5	-1.04272	-0.0603473	0.858773	1
VncS	SPV_RS02810	SPV_0525	sensor histidine kinase VncS	4	-1.05816	-0.0815611	0.997951	1
Fba	SPV_RS02815	SPV_0526	fructose-bisphosphate aldolase	15	1.08715	0.120553	0.975331	1
RecJ	SPV_RS02850	SPV_0532	single-stranded-DNA-specific exonuclease RecJ	11	-1.30677	-0.386005	0.0339404	0.113687
RnjB	SPV_RS02855	SPV_0533	ribonuclease J	24	-1.36352	-0.447337	2.37219e-08	4.68328e-07
EstA	SPV_RS02860	SPV_0534	esterase family protein	5	-1.71763	-0.780418	0.0621396	0.184858
MurM	SPV_RS02865	SPV_0535	peptidoglycan bridge formation alanyltransferase MurM	11	1.25661	0.32954	0.18474	0.430436
MurN	SPV_RS02870	SPV_0536	peptidoglycan bridge formation alanyltransferase MurN	10	-1.20602	-0.270249	0.22002	0.4909
UvrC	SPV_RS02880	SPV_0538	excinuclease ABC subunit UvrC	11	-1.17135	-0.228171	0.94995	1
SPV_0539	SPV_RS02885	SPV_0539	metallophosphatase family protein	8	1.04323	0.0610608	0.998886	1
SPV_0540	SPV_RS02890	SPV_0540	amino acid ABC transporter substrate-binding protein	13	-1.22186	-0.289075	0.876666	1
Nrd	SPV_RS02895	SPV_0541	nitroreductase family protein	7	-1.58777	-0.667005	0.0293893	0.100774
PepV	SPV_RS02900	SPV_0542	dipeptidase PepV	22	-1.17151	-0.228371	0.331938	0.658318
SPV_0543	SPV_RS02905	SPV_0543	uracil-DNA glycosylase family protein	2	4.40314	2.13853	0.513364	0.893076
BrnQ	SPV_RS02920	SPV_0546	branched-chain amino acid transport system II carrier protein	7	2.41506	1.27206	6.94775e-08	1.14594e-06
SPV_0547	SPV_RS02925	SPV_0547	M42 family metallopeptidase	16	-1.16574	-0.221246	0.0804022	0.229243
LdcB	SPV_RS02935	SPV_0549	M15 family metallopeptidase	8	-1.04195	-0.0592926	0.967023	1
RplK	SPV_RS02940	SPV_0550	50S ribosomal protein L11	6	-1.08812	-0.121844	0.908298	1
RplA	SPV_RS02945	SPV_0551	50S ribosomal protein L1	11	1.04968	0.0699561	0.856914	1
SPV_0554	SPV_RS02965	SPV_0554	ATP-binding cassette domain-containing protein	16	-1.00464	-0.00668407	0.999995	1
SPV_0556	SPV_RS02975	SPV_0556	ABC transporter permease	3	1.40886	0.494523	0.0613831	0.183445
PrtA	SPV_RS03005	SPV_0558	S8 family serine peptidase	73	1.17472	0.232319	0.919217	1
SPV_0559	SPV_RS03010	SPV_0559	PTS sugar transporter subunit IIA	4	1.28762	0.364705	0.587736	0.984344
SPV_0560	SPV_RS03015	SPV_0560	PTS sugar transporter subunit IIB	4	1.23419	0.303566	0.912765	1
SPV_0561	SPV_RS03020	SPV_0561	PTS galactitol transporter subunit IIC	3	1.17134	0.228156	0.441616	0.807698
BgaA	SPV_RS03030	SPV_0562	LPXTG-anchored adhesin/beta-galactosidase BgaA	48	1.30011	0.378633	0.0216822	0.0789161
YtqB	SPV_RS03060	SPV_0567	class I SAM-dependent methyltransferase	3	-1.38712	-0.472094	0.0942254	0.262341
SPV_0572	SPV_RS03085	SPV_0572	redoxin family protein	5	-1.14085	-0.190114	0.712757	1
MsrAB2	SPV_RS03090	SPV_0573	peptide-methionine (R)-S-oxide reductase MsrB	9	1.00166	0.00239103	1	1
YesN	SPV_RS03100	SPV_0574	response regulator transcription factor	4	-1.55352	-0.635537	0.000213871	0.00173089
YwlG	SPV_RS03110	SPV_0576	TIGR01440 family protein	9	-1.14655	-0.197303	0.987498	1
ZmpB	SPV_RS03115	SPV_0577	zinc metalloprotease ZmpB	93	-1.65746	-0.728973	1.62472e-33	1.0585e-30
PabB	SPV_RS03120	SPV_0578	aminodeoxychorismate synthase component I	12	-1.1387	-0.187383	0.926388	1
CbpL	SPV_RS03130	SPV_0579	N-acetylmuramoyl-L-alanine amidase family protein	10	1.07575	0.105338	0.975304	1
Gki	SPV_RS03135	SPV_0580	ROK family glucokinase	13	-1.4196	-0.505488	0.00138947	0.00858048
ThyA	SPV_RS03140	SPV_0581	thymidylate synthase	10	-1.07401	-0.103014	1	1
SPV_0582	SPV_RS03145	SPV_0582	DUF3042 family protein	4	1.09252	0.127659	0.929233	1
MiaA	SPV_RS03150	SPV_0583	tRNA (adenosine(37)-N6)-dimethylallyltransferase MiaA	7	-1.4188	-0.504676	0.129235	0.335445
HflX	SPV_RS03155	SPV_0584	GTPase HflX	12	-1.20598	-0.270212	0.247791	0.53812
SPV_0585	SPV_RS03160	SPV_0585	hypothetical protein	5	-1.1126	-0.153936	0.932571	1
Rnz	SPV_RS03165	SPV_0586	ribonuclease Z	10	-1.17284	-0.230001	0.805557	1
SPV_0587	SPV_RS03170	SPV_0587	SDR family oxidoreductase	9	-1.01818	-0.0259923	0.998641	1
MtaR	SPV_RS03175	SPV_0588	LysR family transcriptional regulator	7	-1.01375	-0.0196951	0.998878	1
SPV_0589	SPV_RS03180	SPV_0589	YqgQ family protein	3	-1.16898	-0.225256	0.920742	1
SPV_0590	SPV_RS03185	SPV_0590	rhodanese-like domain-containing protein	4	-1.48655	-0.571965	0.00513371	0.0252424
TypA	SPV_RS03200	SPV_0593	translational GTPase TypA	24	1.07258	0.101092	0.973985	1
SPV_0597	SPV_RS03220	SPV_0597	ABC transporter ATP-binding protein	3	1.12904	0.175102	0.748585	1
MurD	SPV_RS03225	SPV_0598	UDP-N-acetylmuramoyl-L-alanine--D-glutamate ligase	21	-1.43991	-0.525974	3.9454e-05	0.000362032
MurG	SPV_RS03230	SPV_0599	UDP-N-acetylglucosamine--N-acetylmuramyl- (pentapeptide) pyrophosphoryl-undecaprenol N-acetylglucosamine transferase	16	-1.08989	-0.124189	0.963832	1
DivIB	SPV_RS03235	SPV_0600	cell division protein DivIB	6	1.14738	0.198347	0.995409	1
PyrF	SPV_RS03270	SPV_0608	orotidine-5'-phosphate decarboxylase	4	-1.38203	-0.466791	0.159009	0.386546
PyrE	SPV_RS03275	SPV_0609	orotate phosphoribosyltransferase	7	-1.05909	-0.0828306	0.872596	1
SPV_0614	SPV_RS03300	SPV_0614	ABC transporter ATP-binding protein	10	1.53787	0.620933	1.54287e-05	0.000154643
LysS	SPV_RS03330	SPV_0620	lysine--tRNA ligase	24	1.03411	0.0483911	0.999816	1
LctO	SPV_RS03340	SPV_0621	L-lactate oxidase	20	-1.23949	-0.309747	0.0181783	0.0687874
SPV_0622	SPV_RS03345	SPV_0622	TenA family protein	8	-1.13179	-0.178608	0.706018	1
ThiM-1	SPV_RS03355	SPV_0623	hydroxyethylthiazole kinase	9	-1.01039	-0.0149179	0.999935	1
ThiE-1	SPV_RS03360	SPV_0624	thiamine phosphate synthase	6	1.40839	0.494045	0.146168	0.365217
TenA	SPV_RS03385	SPV_0628	thiaminase II	5	-1.00192	-0.00276173	0.999997	1
ThiE-2	SPV_RS03400	SPV_0631	thiamine phosphate synthase	4	2.40102	1.26365	0.000445327	0.00324168
ThiD	SPV_RS03405	SPV_0632	bifunctional hydroxymethylpyrimidine kinase/phosphomethylpyrimidine kinase	10	-1.43124	-0.517263	0.011173	0.0462174
CopY	SPV_RS03410	SPV_0633	CopY/TcrY family copper transport repressor	5	1.94965	0.963213	2.43558e-05	0.00023335
CupA	SPV_RS03415	SPV_0634	cupredoxin domain-containing protein	2	1.01912	0.0273264	0.983886	1
CtpA	SPV_RS03420	SPV_0635	heavy metal translocating P-type ATPase	19	1.12122	0.165069	0.79267	1
SpxB	SPV_RS03425	SPV_0636	pyruvate oxidase	40	-1.4158	-0.501616	1.87604e-05	0.000183796
SPV_0637	SPV_RS03430	SPV_0637	lactoylglutathione lyase	3	1.56549	0.646618	0.0316087	0.107256
ManA	SPV_RS03445	SPV_0641	mannose-6-phosphate isomerase, class I	11	-1.37663	-0.461144	0.774811	1
SPV_0645	SPV_RS03465	SPV_0645	NAD(P)/FAD-dependent oxidoreductase	7	-1.11894	-0.16213	0.85647	1
SPV_0646	SPV_RS03470	SPV_0646	DegV family protein	8	-1.23723	-0.307116	0.0096148	0.0413468
SPV_0647	SPV_RS03475	SPV_0647	TetR/AcrR family transcriptional regulator	8	1.12295	0.167296	0.999466	1
ComEB	SPV_RS03480	SPV_0648	cytidine/deoxycytidylate deaminase family protein	3	1.0817	0.113306	0.932347	1
Upp	SPV_RS03485	SPV_0649	uracil phosphoribosyltransferase	12	-1.34066	-0.422944	0.0523407	0.160849
SPV_0651	SPV_RS03500	SPV_0651	YlbG family protein	2	-1.47974	-0.565341	0.189884	0.436364
LivJ	SPV_RS03505	SPV_0652	ABC transporter substrate-binding protein	18	-1.45589	-0.541898	1.08956e-12	6.76046e-11
LivG	SPV_RS03520	SPV_0655	ABC transporter ATP-binding protein	9	-1.13934	-0.188204	0.696809	1
LivF	SPV_RS03525	SPV_0656	ABC transporter ATP-binding protein	10	1.14211	0.191699	0.90396	1
SPV_0657	SPV_RS03530	SPV_0657	CBS domain-containing protein	7	1.83408	0.875056	0.026624	0.0937595
PrfB	SPV_RS03535	SPV_0658	peptide chain release factor 2	14	1.11485	0.156848	0.545575	0.937842
FtsE	SPV_RS03540	SPV_0659	cell division ATP-binding protein FtsE	14	1.27479	0.350261	0.143375	0.361545
FtsX	SPV_RS03545	SPV_0660	permease-like cell division protein FtsX	9	-1.0781	-0.108494	0.599729	0.999292
MalT	SPV_RS03550	SPV_0661	PTS transporter subunit IIBC	19	1.12988	0.17617	0.184374	0.430436
SPV_0662	SPV_RS03555	SPV_0662	endonuclease/exonuclease/phosphatase family protein	4	-1.13448	-0.182035	0.831366	1
YqfR	SPV_RS03560	SPV_0663	DEAD/DEAH box helicase	13	-1.56742	-0.64839	4.96339e-09	1.19765e-07
MetK	SPV_RS03565	SPV_0664	methionine adenosyltransferase	16	-1.12893	-0.174956	0.500159	0.883073
PyrDa	SPV_RS03575	SPV_0665	dihydroorotate oxidase	17	-1.41194	-0.497679	0.00471326	0.0238038
HolA	SPV_RS03580	SPV_0666	DNA polymerase III subunit delta	8	-1.14756	-0.198573	0.960705	1
SodA	SPV_RS03585	SPV_0667	superoxide dismutase SodA	11	-1.38862	-0.473654	0.0253533	0.0905076
SPV_0668	SPV_RS03590	SPV_0668	YutD family protein	5	-1.29405	-0.371894	0.175362	0.41926
RlmN	SPV_RS03595	SPV_0669	23S rRNA (adenine(2503)-C(2))-methyltransferase RlmN	3	1.07459	0.103781	0.985211	1
SPV_0671	SPV_RS03605	SPV_0671	ATP-binding cassette domain-containing protein	17	-1.10741	-0.147194	0.151576	0.372945
PpiA	SPV_RS03610	SPV_0672	peptidylprolyl isomerase	11	1.25499	0.327681	0.000746035	0.00508944
RpsP	SPV_RS03630	SPV_0674	30S ribosomal protein S16	3	-1.21466	-0.28055	0.0162033	0.0626495
KhpA	SPV_RS03635	SPV_0675	RNA-binding protein KphA	4	-1.14811	-0.199258	0.644915	1
RimM	SPV_RS03655	SPV_0678	ribosome maturation factor RimM	13	-1.21081	-0.275973	0.295214	0.603868
TrmD	SPV_RS03660	SPV_0679	tRNA (guanosine(37)-N1)-methyltransferase TrmD	5	-1.28397	-0.360612	0.449855	0.817519
SPV_0680	SPV_RS03665	SPV_0680	hypothetical protein	10	-1.40996	-0.495657	6.19494e-06	6.84069e-05
SPV_0681	SPV_RS03670	SPV_0681	hypothetical protein	5	-1.38015	-0.464826	0.00169185	0.0102509
SPV_0683	SPV_RS03675	SPV_0683	YdbC family protein	4	-1.39661	-0.481931	0.223865	0.497774
Gor	SPV_RS03690	SPV_0685	glutathione-disulfide reductase	14	-1.91874	-0.940156	2.17865e-08	4.43559e-07
SPV_0686	SPV_RS03695	SPV_0686	efflux RND transporter periplasmic adaptor subunit	19	-1.36477	-0.448656	2.26986e-06	2.76413e-05
SPV_0687	SPV_RS03700	SPV_0687	ABC transporter ATP-binding protein	10	1.05804	0.0813992	0.983019	1
SPV_0688	SPV_RS03705	SPV_0688	ABC transporter permease	7	1.01388	0.0198885	0.999931	1
MetG	SPV_RS03710	SPV_0689	methionine--tRNA ligase	26	-1.30035	-0.378902	1.38168e-05	0.000140299
SPV_0691	SPV_RS03720	SPV_0691	PadR family transcriptional regulator	2	-2.5966	-1.37662	0.240523	0.528503
SPV_0692	SPV_RS03725	SPV_0692	hypothetical protein	3	-1.77388	-0.826909	0.309059	0.619543
SPV_0693	SPV_RS03730	SPV_0693	aldo/keto reductase family oxidoreductase	9	-1.01621	-0.0232017	0.999826	1
FabG2	SPV_RS03740	SPV_0695	3-oxoacyl-ACP reductase	5	-1.09021	-0.124607	0.920992	1
SPV_0696	SPV_RS03745	SPV_0696	NUDIX hydrolase	4	1.83082	0.872493	0.774749	1
SPV_0697	SPV_RS03750	SPV_0697	GNAT family N-acetyltransferase	5	1.15731	0.210775	0.88753	1
PepN	SPV_RS03765	SPV_0700	M1 family metallopeptidase	46	-1.04572	-0.0645031	1	1
CiaR	SPV_RS03770	SPV_0701	two-component system response regulator CiaR	10	-1.30958	-0.389109	0.143394	0.361545
CiaH	SPV_RS03775	SPV_0702	two-component system sensor histidine kinase CiaH	4	-1.41455	-0.500345	0.266134	0.568479
SPV_0704	SPV_RS03785	SPV_0704	U32 family peptidase	12	-1.34102	-0.423331	0.126279	0.328527
YoaA	SPV_RS03790	SPV_0705	bifunctional DnaQ family exonuclease/ATP-dependent helicase	15	-1.30726	-0.38655	0.549061	0.94135
RodA	SPV_RS03795	SPV_0706	FtsW/RodA/SpoVE family cell cycle protein	2	2.26588	1.18007	0.0331796	0.111987
ThiJ	SPV_RS03800	SPV_0707	DJ-1/PfpI family protein	5	1.20728	0.271759	0.558192	0.953243
SPV_0708	SPV_RS03805	SPV_0708	HAD family hydrolase	3	-1.23658	-0.30636	0.663669	1
GyrB	SPV_RS03810	SPV_0709	DNA topoisomerase (ATP-hydrolyzing) subunit B	26	-1.29808	-0.376379	7.57946e-06	8.29919e-05
EzrA	SPV_RS03815	SPV_0710	septation ring formation regulator EzrA	23	-1.30034	-0.37889	0.146446	0.365217
SPV_0714	SPV_RS03835	SPV_0714	DUF1827 family protein	4	-1.19435	-0.256223	0.712031	1
ClpE	SPV_RS03855	SPV_0717	ATP-dependent Clp protease ATP-binding subunit	31	-1.52663	-0.610351	9.18196e-11	3.62548e-09
SPV_0718	SPV_RS03860	SPV_0718	YkuJ family protein	3	-1.08499	-0.117681	0.46412	0.83539
GlnP4	SPV_RS03865	SPV_0719	amino acid ABC transporter permease	2	2.22608	1.15451	0.992497	1
GlnQ4	SPV_RS03870	SPV_0720	amino acid ABC transporter ATP-binding protein	11	-1.28846	-0.365645	0.00144191	0.00885742
FolD	SPV_RS03875	SPV_0721	bifunctional methylenetetrahydrofolate dehydrogenase/methenyltetrahydrofolate cyclohydrolase	15	1.10214	0.140305	0.997191	1
NnrD	SPV_RS03880	SPV_0722	NAD(P)H-hydrate dehydratase	8	-1.79608	-0.844848	4.75614e-07	6.73614e-06
RpiA	SPV_RS03885	SPV_0723	ribose-5-phosphate isomerase RpiA	7	-1.23677	-0.306574	0.0504123	0.157523
DeoB	SPV_RS03890	SPV_0724	phosphopentomutase	16	-1.16614	-0.221743	0.499675	0.883073
SPV_0726	SPV_RS03900	SPV_0726	purine-nucleoside phosphorylase	7	1.49392	0.579106	0.00169931	0.0102509
DeoD	SPV_RS03930	SPV_0730	purine-nucleoside phosphorylase	10	-1.01965	-0.0280721	0.989526	1
CoaA	SPV_RS03945	SPV_0733	type I pantothenate kinase	6	1.92085	0.941741	0.120679	0.319952
SPV_0735	SPV_RS03955	SPV_0735	class I SAM-dependent methyltransferase	5	-1.5421	-0.624898	0.0546971	0.166131
Pdp	SPV_RS03960	SPV_0736	pyrimidine-nucleoside phosphorylase	12	-1.0687	-0.0958619	0.995332	1
DeoC	SPV_RS03965	SPV_0737	deoxyribose-phosphate aldolase	11	-1.22416	-0.29179	0.31391	0.628302
Cdd-1	SPV_RS03970	SPV_0738	cytidine deaminase	2	-1.25114	-0.323241	0.64119	1
SPV_0739	SPV_RS03975	SPV_0739	BMP family protein	18	1.05508	0.077348	0.988691	1
SPV_0740	SPV_RS03980	SPV_0740	ABC transporter ATP-binding protein	22	-1.35811	-0.441598	8.70616e-11	3.54504e-09
SPV_0741	SPV_RS03985	SPV_0741	ABC transporter permease	3	-1.29541	-0.373408	0.00935299	0.0403541
SPV_0742	SPV_RS03990	SPV_0742	ABC transporter permease	2	-1.34065	-0.422936	0.398581	0.751923
PlsY	SPV_RS04000	SPV_0745	glycerol-3-phosphate 1-O-acyltransferase PlsY	2	-1.10286	-0.141249	0.832817	1
ParE	SPV_RS04005	SPV_0746	DNA topoisomerase IV subunit B	19	1.58809	0.667293	0.0795141	0.227707
ParC	SPV_RS04010	SPV_0748	DNA topoisomerase IV subunit A	20	1.31651	0.396724	0.821151	1
IlvE	SPV_RS04015	SPV_0749	branched-chain amino acid aminotransferase	10	-1.1704	-0.227003	0.330619	0.656703
SPV_0751	SPV_RS04025	SPV_0751	DUF969 domain-containing protein	3	1.31204	0.391809	0.121661	0.320899
Pcp1	SPV_RS04035	SPV_0753	pyroglutamyl-peptidase I	13	-1.14404	-0.194135	0.270077	0.572212
SPV_0754	SPV_RS04040	SPV_0754	DUF2969 domain-containing protein	5	-1.29538	-0.37338	0.0623519	0.185067
RpsA	SPV_RS04055	SPV_0757	30S ribosomal protein S1	22	-1.08408	-0.116475	0.72095	1
SPV_0759	SPV_RS04065	SPV_0759	GAF domain-containing protein	4	1.23318	0.302387	0.120135	0.319461
DnaX	SPV_RS04070	SPV_0760	DNA polymerase III subunit gamma/tau	12	-1.62284	-0.698519	0.0332608	0.111987
SufC	SPV_RS04080	SPV_0762	Fe-S cluster assembly ATPase SufC	13	-1.42844	-0.514442	1.77821e-06	2.24953e-05
SufD	SPV_RS04085	SPV_0763	Fe-S cluster assembly protein SufD	11	-1.63399	-0.708398	0.0104002	0.0435738
SufS	SPV_RS04090	SPV_0764	cysteine desulfurase	15	-1.28222	-0.358641	0.00422719	0.0219443
SufE2	SPV_RS04095	SPV_0765	SUF system NifU family Fe-S cluster assembly protein	3	-1.62044	-0.696383	0.0558865	0.169349
SufB	SPV_RS04100	SPV_0766	Fe-S cluster assembly protein SufB	25	-1.38102	-0.465733	1.04266e-05	0.000108879
Pbp3	SPV_RS04105	SPV_0767	D-alanyl-D-alanine carboxypeptidase PBP3	10	1.2685	0.343127	0.179268	0.425188
FruR	SPV_RS04125	SPV_0771	DeoR/GlpR family DNA-binding transcription regulator	5	1.04442	0.0626999	0.996967	1
FruB	SPV_RS04130	SPV_0772	1-phosphofructokinase	5	-1.02592	-0.0369227	0.997984	1
FruA	SPV_RS04135	SPV_0773	fructose-specific PTS transporter subunit EIIC	11	1.03341	0.0474082	0.881026	1
FtsK	SPV_RS04140	SPV_0774	DNA translocase FtsK	14	-1.03327	-0.0472112	0.999999	1
SPV_0776	SPV_RS04150	SPV_0776	cysteine desulfurase	13	-1.40668	-0.492294	0.146591	0.365217
ThiI	SPV_RS04155	SPV_0777	tRNA 4-thiouridine(8) synthase ThiI	17	-1.35653	-0.43992	0.00446507	0.0228156
SPV_0782	SPV_RS04175	SPV_0782	type I restriction-modification system subunit M	22	-1.75558	-0.811951	1.54621e-14	1.34326e-12
SPV_0784	SPV_RS04185	SPV_0784	DEAD/DEAH box helicase family protein	38	1.00513	0.00737778	1	1
ArgR2	SPV_RS04195	SPV_0786	arginine repressor	4	-1.17093	-0.22766	0.369669	0.713599
PepX	SPV_RS04200	SPV_0787	Xaa-Pro dipeptidyl-peptidase	10	-1.11742	-0.160171	0.911523	1
DnaE	SPV_RS04205	SPV_0788	DNA polymerase III subunit alpha	21	-1.21019	-0.275235	0.0149146	0.0590692
PfkA	SPV_RS04210	SPV_0789	6-phosphofructokinase	12	-1.14654	-0.19728	0.0970258	0.268989
Pyk	SPV_RS04215	SPV_0790	pyruvate kinase	31	1.13605	0.184023	0.0540317	0.164879
SPV_0792	SPV_RS04240	SPV_0792	DUF4300 family protein	4	-1.74928	-0.806761	0.166065	0.399229
Tex	SPV_RS04285	SPV_0802	RNA-binding transcriptional accessory protein	27	-1.3866	-0.471548	7.27318e-05	0.000636037
SPV_0804	SPV_RS04305	SPV_0804	ABC transporter ATP-binding protein	7	-1.32844	-0.409735	7.69113e-07	1.0549e-05
Cad	SPV_RS04330	SPV_0809	aminotransferase class I/II-fold pyridoxal phosphate-dependent enzyme	8	-1.3237	-0.404581	0.0030126	0.0167753
SpeE	SPV_RS04340	SPV_0811	polyamine aminopropyltransferase	8	1.38626	0.471198	0.29521	0.603868
Lys1	SPV_RS04345	SPV_0812	saccharopine dehydrogenase family protein	10	-1.40488	-0.490443	4.58817e-05	0.000412303
NspC	SPV_RS04350	SPV_0813	carboxynorspermidine decarboxylase	7	-1.72581	-0.787273	7.91282e-06	8.59201e-05
AguA	SPV_RS04355	SPV_0814	agmatine deiminase	8	-1.24063	-0.311071	0.931458	1
SPV_0815	SPV_RS04360	SPV_0815	N-carbamoylputrescine amidase	7	1.14745	0.198431	0.982179	1
SPV_0816	SPV_RS04365	SPV_0816	Cof-type HAD-IIB family hydrolase	8	-1.22215	-0.289424	0.351456	0.685551
CmbR	SPV_RS04385	SPV_0818	LysR family transcriptional regulator	9	1.21466	0.28055	0.703133	1
RluD1	SPV_RS04395	SPV_0820	RluA family pseudouridine synthase	8	-1.04971	-0.0699967	0.99347	1
CbpE	SPV_RS04400	SPV_0821	phosphorylcholine esterase CbpE	13	1.55494	0.636855	0.225201	0.499076
ProB	SPV_RS04405	SPV_0822	glutamate 5-kinase	7	-1.45369	-0.539715	0.00479499	0.0240303
ProA	SPV_RS04410	SPV_0823	glutamate-5-semialdehyde dehydrogenase	16	-1.19821	-0.260883	0.692348	1
ProC	SPV_RS04415	SPV_0824	pyrroline-5-carboxylate reductase	5	1.65508	0.7269	0.0837083	0.236133
Tmk	SPV_RS04420	SPV_0825	dTMP kinase	9	-1.56287	-0.6442	0.00347645	0.0187182
HolB	SPV_RS04425	SPV_0826	DNA polymerase III subunit delta'	2	1.45692	0.542917	0.859713	1
YabA	SPV_RS04430	SPV_0827	DNA replication initiation control protein YabA	2	-1.82173	-0.865306	0.00118152	0.00750186
SPV_0828	SPV_RS04435	SPV_0828	16S rRNA (cytidine(1402)-2'-O)-methyltransferase	7	-1.16636	-0.222018	0.755817	1
SPV_0829	SPV_RS04440	SPV_0829	ClbS/DfsB family four-helix bundle protein	5	1.57087	0.651563	0.0273904	0.0954268
TrmFO	SPV_RS04460	SPV_0833	methylenetetrahydrofolate--tRNA-(uracil(54)- C(5))-methyltransferase (FADH(2)-oxidizing) TrmFO	17	-1.1855	-0.245497	0.0143848	0.0573194
PyrH	SPV_RS04465	SPV_0834	UMP kinase	13	-1.0324	-0.0459999	0.999996	1
Frr	SPV_RS04470	SPV_0835	ribosome recycling factor	8	-1.2449	-0.316031	0.0347572	0.115532
SPV_0836	SPV_RS04475	SPV_0836	RNA-binding virulence regulatory protein CvfB	11	-1.43889	-0.524955	2.36102e-06	2.8224e-05
SPV_0837	SPV_RS04480	SPV_0837	YozE family protein	2	-1.90488	-0.929702	0.18854	0.434811
PhoH	SPV_RS04485	SPV_0838	PhoH family protein	11	-1.12679	-0.17222	0.929167	1
InfC	SPV_RS04550	SPV_0847	translation initiation factor IF-3	9	-1.1128	-0.154191	0.927724	1
RplT	SPV_RS04560	SPV_0849	50S ribosomal protein L20	5	-1.02634	-0.0375108	0.995686	1
GloA	SPV_RS04565	SPV_0850	VOC family protein	2	-1.10522	-0.14434	0.727514	1
PyrK	SPV_RS04570	SPV_0851	dihydroorotate dehydrogenase electron transfer subunit	2	2.56352	1.35813	0.290362	0.598642
PyrDb	SPV_RS04575	SPV_0852	dihydroorotate dehydrogenase	6	1.4476	0.533667	0.352329	0.686226
LytB	SPV_RS04580	SPV_0853	endo-beta-N-acetylglucosaminidase	12	1.4973	0.582365	0.000383264	0.00287212
PavA	SPV_RS04585	SPV_0854	Rqc2 family fibronectin-binding protein PavA	16	1.35471	0.437984	0.0570811	0.172168
YbeY	SPV_RS04590	SPV_0855	rRNA maturation RNase YbeY	4	-1.31074	-0.390381	0.0828491	0.23519
Era	SPV_RS04600	SPV_0857	GTPase Era	14	-1.42704	-0.51303	4.01827e-06	4.55288e-05
MutM	SPV_RS04605	SPV_0858	DNA-formamidopyrimidine glycosylase	4	-1.81539	-0.860281	2.3036e-05	0.00022234
CoaE	SPV_RS04610	SPV_0859	dephospho-CoA kinase	3	-2.15852	-1.11004	0.010166	0.0427299
SecG	SPV_RS04625	SPV_0861	preprotein translocase subunit SecG	2	-1.21826	-0.284817	0.186755	0.431457
Rnr	SPV_RS04630	SPV_0862	ribonuclease R	13	-1.27643	-0.352119	0.0082199	0.0365547
SmpB	SPV_RS04635	SPV_0863	SsrA-binding protein SmpB	4	-1.31118	-0.390862	0.348573	0.682225
TehB	SPV_RS04640	SPV_0864	SAM-dependent methyltransferase TehB	7	1.1039	0.142604	0.464177	0.83539
PepF1	SPV_RS04650	SPV_0866	oligoendopeptidase F	21	1.15984	0.213931	0.655441	1
SPV_0867	SPV_RS04655	SPV_0867	O-methyltransferase	9	1.13446	0.182006	0.0402778	0.131205
PrsA	SPV_RS04660	SPV_0868	peptidylprolyl isomerase PrsA	23	1.0716	0.0997635	0.999162	1
GpmB2	SPV_RS04680	SPV_0870	histidine phosphatase family protein	6	1.19445	0.256344	0.997807	1
EbsC	SPV_RS04685	SPV_0871	aminoacyl-tRNA deacylase	7	-1.15689	-0.210256	0.387282	0.738841
SPV_0873	SPV_RS04695	SPV_0873	glycoside hydrolase family 25 protein	7	-1.08201	-0.113708	0.815492	1
GlmU	SPV_RS04700	SPV_0874	bifunctional UDP-N-acetylglucosamine diphosphorylase/glucosamine-1-phosphate N-acetyltransferase GlmU	12	-1.15659	-0.209881	0.0309845	0.105688
SPV_0875	SPV_RS04705	SPV_0875	NUDIX hydrolase	8	-1.58405	-0.663614	4.14916e-05	0.000375441
MacP	SPV_RS04710	SPV_0876	cell wall synthase accessory phosphoprotein MacP	4	1.39828	0.483655	0.636165	1
MtnN	SPV_RS04715	SPV_0877	5'-methylthioadenosine/adenosylhomocysteine nucleosidase	5	-1.23656	-0.306328	0.706199	1
OrfX	SPV_RS04720	SPV_0878	chromosome segregation protein RocS	5	-1.11173	-0.152805	0.927432	1
DnaQ	SPV_RS04725	SPV_0879	3'-5' exonuclease	7	1.38668	0.471638	0.0371152	0.122124
SPV_0880	SPV_RS04730	SPV_0880	glycerophosphodiester phosphodiesterase	7	1.28287	0.35938	0.511809	0.893076
SPV_0886	SPV_RS04755	SPV_0886	thiol-disulfide oxidoreductase-associated lipoprotein SdbB	7	-1.31815	-0.398516	0.0105239	0.0439506
Lmb	SPV_RS04765	SPV_0888	zinc-binding lipoprotein AdcAII	17	-1.1205	-0.16414	0.276071	0.580194
PhtD	SPV_RS04770	SPV_2265	pneumococcal histidine triad protein PhtB	16	-1.3217	-0.402399	0.015322	0.0601344
SPV_1034	SPV_RS04780	SPV_1034	YjjG family noncanonical pyrimidine nucleotidase	5	-1.36786	-0.45192	0.0044045	0.0225947
SPV_1033	SPV_RS04785	SPV_1033	hypothetical protein	6	-1.07901	-0.109712	0.450997	0.818454
Ung	SPV_RS04790	SPV_1032	uracil-DNA glycosylase	4	-1.28665	-0.363621	0.762184	1
MutX	SPV_RS04795	SPV_1031	8-oxo-dGTP diphosphatase	2	-1.37765	-0.462214	0.704028	1
PyrC	SPV_RS04800	SPV_1030	dihydroorotase	14	1.14449	0.194707	0.93222	1
AcoA	SPV_RS04815	SPV_1028	thiamine pyrophosphate-dependent dehydrogenase E1 component subunit alpha	5	-1.00419	-0.00603206	0.999769	1
AcoB	SPV_RS04820	SPV_1027	alpha-ketoacid dehydrogenase subunit beta	3	-1.42851	-0.514507	0.000493875	0.00349739
AcoC	SPV_RS04825	SPV_1026	dihydrolipoamide acetyltransferase	9	1.04192	0.0592451	0.926499	1
AcoL	SPV_RS04830	SPV_1025	dihydrolipoyl dehydrogenase	20	-1.12333	-0.167783	0.681347	1
LplA	SPV_RS04835	SPV_1024	lipoate--protein ligase	15	-1.08181	-0.113442	0.893002	1
XerS	SPV_RS04840	SPV_1023	tyrosine recombinase XerS	3	-1.06964	-0.0971265	0.962517	1
SPV_1021	SPV_RS04845	SPV_1021	ClC family H(+)/Cl(-) exchange transporter	3	1.23186	0.300842	0.713447	1
RnhB	SPV_RS04850	SPV_1020	ribonuclease HII	7	-1.06108	-0.0855346	0.98157	1
RbgA	SPV_RS04855	SPV_1019	ribosome biogenesis GTPase YlqF	12	1.12043	0.16405	0.686767	1
ZmpA	SPV_RS04870	SPV_1018	immunoglobulin A1 protease	60	-1.28161	-0.357959	8.97817e-10	2.92464e-08
RexA	SPV_RS04885	SPV_1016	helicase-exonuclease AddAB subunit AddA	33	1.03547	0.0502908	0.999999	1
RexB	SPV_RS04890	SPV_1015	ATP-dependent nuclease subunit B	16	1.00876	0.0125797	1	1
Eno	SPV_RS04915	SPV_1012	phosphopyruvate hydratase	30	1.11748	0.160246	0.909014	1
SPV_1010	SPV_RS04920	SPV_1010	YueI family protein	5	1.24852	0.32022	0.823278	1
GlgA	SPV_RS04935	SPV_1008	glycogen synthase GlgA	4	1.03403	0.0482794	0.965146	1
GlgD	SPV_RS04940	SPV_1007	glucose-1-phosphate adenylyltransferase subunit GlgD	13	-1.10116	-0.139025	0.137797	0.350684
GlgC	SPV_RS04945	SPV_1006	glucose-1-phosphate adenylyltransferase	11	1.06475	0.0905183	0.968923	1
GlgB	SPV_RS04950	SPV_1005	1,4-alpha-glucan branching protein GlgB	10	-1.40095	-0.486406	0.0113821	0.0469332
GapN	SPV_RS04960	SPV_1004	NADP-dependent glyceraldehyde-3-phosphate dehydrogenase	34	-1.28606	-0.362961	0.00670452	0.0313118
PulA	SPV_RS04965	SPV_1002	type I pullulanase	22	-1.20026	-0.263345	0.0600351	0.180244
LigA	SPV_RS04970	SPV_1001	NAD-dependent DNA ligase LigA	30	-1.23829	-0.308352	0.0049493	0.0247086
RggD	SPV_RS04980	SPV_0999	XRE/MutR family transcriptional regulator	2	2.03793	1.02711	0.38564	0.73787
SPV_0998	SPV_RS04985	SPV_0998	ABC-F family ATP-binding cassette domain-containing protein	18	-1.46865	-0.55449	1.13342e-08	2.5463e-07
HlpA	SPV_RS04990	SPV_0997	HU family DNA-binding protein	4	-1.02018	-0.0288264	0.795234	1
SPV_0996	SPV_RS04995	SPV_0996	DegV family protein	9	-1.36777	-0.451827	0.101517	0.279066
RibF	SPV_RS05005	SPV_0994	bifunctional riboflavin kinase/FAD synthetase	12	-1.42633	-0.512305	0.0478704	0.151029
RpmA	SPV_RS05015	SPV_0991	50S ribosomal protein L27	4	1.16936	0.225722	0.29719	0.606957
RplU	SPV_RS05025	SPV_0989	50S ribosomal protein L21	4	-1.10294	-0.14136	0.681729	1
SPV_0987	SPV_RS05035	SPV_0987	YbaB/EbfC family nucleoid-associated protein	4	1.08776	0.121365	0.999708	1
EutD	SPV_RS05045	SPV_0985	phosphate acetyltransferase	9	-1.06718	-0.0938043	0.907685	1
PpnK	SPV_RS05055	SPV_0983	NAD kinase	6	1.14418	0.19431	0.731932	1
SPV_0982	SPV_RS05060	SPV_0982	GTP pyrophosphokinase family protein	5	1.01128	0.0161827	0.999952	1
SPV_0981	SPV_RS05065	SPV_0981	CYTH domain-containing protein	7	-1.36809	-0.452158	0.303573	0.616107
Prs2	SPV_RS05070	SPV_0980	ribose-phosphate diphosphokinase	13	-1.28496	-0.361722	0.019522	0.0724402
NifS	SPV_RS05075	SPV_0979	cysteine desulfurase	7	1.18768	0.248149	0.0273275	0.0954268
SPV_0978	SPV_RS05080	SPV_0978	DUF1831 domain-containing protein	5	-1.16631	-0.221951	0.52892	0.916466
Rex	SPV_RS05090	SPV_0976	redox-sensing transcriptional repressor Rex	7	-1.11775	-0.160597	0.835526	1
SPV_0974	SPV_RS05095	SPV_0974	gamma-glutamyl-gamma-aminobutyrate hydrolase family protein	9	1.01092	0.0156629	0.999904	1
PcrA	SPV_RS05105	SPV_0973	DNA helicase PcrA	28	-1.09608	-0.132359	0.872199	1
Map	SPV_RS05120	SPV_0970	methionyl aminopeptidase	11	1.02177	0.0310718	0.997525	1
SPV_0969	SPV_RS05125	SPV_0969	CBS-HotDog domain-containing transcription factor SpxR	14	1.11978	0.163219	0.765828	1
SPV_0968	SPV_RS05130	SPV_0968	GNAT family N-acetyltransferase	4	1.05736	0.0804697	0.917032	1
MurA-1	SPV_RS05135	SPV_0967	UDP-N-acetylglucosamine 1-carboxyvinyltransferase	17	-1.40273	-0.488241	6.53324e-07	9.05618e-06
ObgE	SPV_RS05150	SPV_0964	GTPase ObgE	22	-1.0289	-0.0411063	0.999953	1
LafA	SPV_RS05165	SPV_0961	glycosyltransferase family 4 protein	12	1.07311	0.101792	0.997829	1
LafB	SPV_RS05170	SPV_0960	alpha-galactosylglucosyldiacylglycerol synthase	7	-1.20676	-0.271145	0.0124795	0.0506565
SPV_0959	SPV_RS05175	SPV_0959	metal-sulfur cluster assembly factor	2	1.2397	0.309988	0.306794	0.617448
RpoD	SPV_RS05180	SPV_0958	RNA polymerase sigma factor RpoD	13	1.19409	0.255912	0.0448559	0.143253
DnaG	SPV_RS05185	SPV_0957	DNA primase	11	1.15551	0.208529	0.942484	1
SPV_0956	SPV_RS05190	SPV_0956	ABC transporter ATP-binding protein	9	-1.10668	-0.146244	0.663403	1
TrpY	SPV_RS05195	SPV_0955	ABC transporter permease	2	-2.18653	-1.12864	0.0773173	0.222394
SPV_0954	SPV_RS05200	SPV_0954	ABC transporter substrate-binding protein	13	-1.91074	-0.93413	3.38043e-12	1.83529e-10
Ppc	SPV_RS05205	SPV_0953	phosphoenolpyruvate carboxylase	46	-1.05829	-0.0817316	1	1
FtsW	SPV_RS05210	SPV_0952	FtsW/RodA/SpoVE family cell cycle protein	3	-1.2166	-0.282849	0.0114354	0.047004
NikS	SPV_RS05240	SPV_0948	ATP-grasp domain-containing protein	9	1.88167	0.912012	0.0031148	0.0171974
PezT	SPV_RS05325	SPV_0931	zeta toxin family protein	3	-1.76139	-0.816717	0.0837247	0.236133
PezA	SPV_RS05330	SPV_0930	helix-turn-helix domain-containing protein	3	2.2315	1.15801	0.00201223	0.0118639
SPV_0926	SPV_RS05350	SPV_0926	diacylglycerol kinase family lipid kinase	12	-1.64705	-0.71988	2.57879e-07	3.79474e-06
SPV_0925	SPV_RS05355	SPV_0925	ADP-ribosylglycohydrolase family protein	2	2.41856	1.27415	0.573941	0.967509
SPV_0922	SPV_RS05370	SPV_0922	hypothetical protein	3	2.13148	1.09186	0.0833633	0.236133
PiaD	SPV_RS05395	SPV_0918	ABC transporter ATP-binding protein	9	1.38576	0.47068	0.129967	0.336005
PiaA	SPV_RS05410	SPV_0915	iron-siderophore ABC transporter substrate-binding protein	19	-1.19684	-0.259233	0.759743	1
RlmCD	SPV_RS05430	SPV_0914	23S rRNA (uracil(1939)-C(5))-methyltransferase RlmD	16	-1.36837	-0.452454	0.393283	0.747693
SPV_0913	SPV_RS05435	SPV_0913	DUF1002 domain-containing protein	11	-1.39002	-0.475107	1.20998e-09	3.75383e-08
SPV_0911	SPV_RS05445	SPV_0911	nucleoid-associated protein	16	-1.2053	-0.269395	0.0718778	0.209523
GlyA	SPV_RS05450	SPV_0910	serine hydroxymethyltransferase	21	1.02353	0.0335547	0.999996	1
SPV_0909	SPV_RS05455	SPV_0909	GNAT family N-acetyltransferase	3	-1.07761	-0.107835	0.541022	0.931244
HemK	SPV_RS05465	SPV_0907	peptide chain release factor N(5)-glutamine methyltransferase	5	-1.48119	-0.566755	0.04175	0.134654
PrfA	SPV_RS05470	SPV_0906	peptide chain release factor 1	18	-1.30137	-0.380028	0.000258683	0.00204281
BltD	SPV_RS05475	SPV_0905	GNAT family N-acetyltransferase	5	1.14901	0.200387	0.581754	0.976836
Tdk	SPV_RS05480	SPV_0904	thymidine kinase	4	-1.51807	-0.602234	0.735201	1
XylH	SPV_RS05485	SPV_0903	4-oxalocrotonate tautomerase	2	1.92782	0.946971	0.561292	0.956331
MnmE	SPV_RS05490	SPV_0902	tRNA uridine-5-carboxymethylaminomethyl(34) synthesis GTPase MnmE	18	-1.76161	-0.816895	1.25726e-15	1.36518e-13
DapA	SPV_RS05495	SPV_0901	4-hydroxy-tetrahydrodipicolinate synthase	11	-1.19382	-0.255591	0.999973	1
Asd	SPV_RS05500	SPV_0900	aspartate-semialdehyde dehydrogenase	14	-1.18935	-0.250173	0.990218	1
PepT	SPV_RS05530	SPV_0894	peptidase T	12	-1.29249	-0.370154	1.57681e-08	3.4243e-07
PhtE	SPV_RS05555	SPV_0890	pneumococcal histidine triad protein PhtE	42	1.05197	0.0730904	0.999979	1
PhtB	SPV_RS05560	SPV_2297	pneumococcal-type histidine triad protein	49	-1.00113	-0.00162499	1	1
PhtA	SPV_RS05565	SPV_1038	pneumococcal histidine triad protein PhtA	31	1.19667	0.25902	0.261826	0.560196
PtsI	SPV_RS05570	SPV_1039	phosphoenolpyruvate--protein phosphotransferase	29	-1.22504	-0.292834	0.0077082	0.0347536
PtsH	SPV_RS05575	SPV_1040	phosphocarrier protein HPr	5	1.08606	0.119099	0.463691	0.83539
NrdH	SPV_RS05580	SPV_1041	glutaredoxin-like protein NrdH	3	2.81257	1.49189	0.00182264	0.0109442
NrdE	SPV_RS05585	SPV_1042	class 1b ribonucleoside-diphosphate reductase subunit alpha	32	-1.35416	-0.4374	0.178461	0.424334
NrdF	SPV_RS05590	SPV_1043	class 1b ribonucleoside-diphosphate reductase subunit beta	13	-1.185	-0.244885	0.00735281	0.0333823
LacR	SPV_RS05595	SPV_1044	DeoR/GlpR family DNA-binding transcription regulator	13	-1.1235	-0.168006	0.982023	1
LacG-2	SPV_RS05605	SPV_1046	6-phospho-beta-galactosidase	8	1.38215	0.466915	0.120079	0.319461
LacF-2	SPV_RS05615	SPV_1048	PTS lactose/cellobiose transporter subunit IIA	3	1.13478	0.182406	0.512185	0.893076
LacC	SPV_RS05630	SPV_1051	tagatose-6-phosphate kinase	3	-2.37102	-1.24551	0.0255924	0.0906208
LacB	SPV_RS05635	SPV_1052	galactose-6-phosphate isomerase subunit LacB	4	-1.76519	-0.819822	0.000873058	0.00583382
LacA	SPV_RS05640	SPV_1053	galactose-6-phosphate isomerase subunit LacA	4	1.13533	0.183112	0.997754	1
LepA	SPV_RS05670	SPV_1060	translation elongation factor 4	27	-1.28301	-0.359528	1.7119e-08	3.65672e-07
PphA	SPV_RS05675	SPV_1061	serine/threonine protein phosphatase	12	-1.34784	-0.430646	0.0218541	0.0793202
RecN	SPV_RS05680	SPV_1062	DNA repair protein RecN	20	1.01519	0.0217547	1	1
AhrC	SPV_RS05685	SPV_1063	arginine repressor	7	-1.58341	-0.663034	1.92019e-07	2.90931e-06
SPV_1064	SPV_RS05690	SPV_1064	TlyA family RNA methyltransferase	6	1.12585	0.171019	0.988938	1
IspA	SPV_RS05695	SPV_1065	polyprenyl synthetase family protein	6	-1.64016	-0.713832	0.106073	0.287344
XseA	SPV_RS05705	SPV_1067	exodeoxyribonuclease VII large subunit	16	-1.65943	-0.730688	7.51717e-05	0.000648667
Udk	SPV_RS05710	SPV_1068	uridine kinase	11	1.37137	0.455616	0.00383679	0.0204819
TruB	SPV_RS05725	SPV_1070	tRNA pseudouridine(55) synthase TruB	9	-1.0517	-0.0727249	0.97475	1
SPV_1071	SPV_RS05730	SPV_1071	hypothetical protein	8	-2.4748	-1.30731	0.29441	0.603868
SPV_1072	SPV_RS05735	SPV_1072	DUF2130 domain-containing protein	12	-1.31084	-0.390487	0.404375	0.759223
SrtA	SPV_RS05750	SPV_1076	sortase SrtA	9	1.03058	0.0434497	0.996905	1
GyrA	SPV_RS05755	SPV_1077	DNA gyrase subunit A	25	-1.09829	-0.135261	0.209252	0.472539
Ldh	SPV_RS05760	SPV_1078	L-lactate dehydrogenase	20	-1.13614	-0.184146	0.396978	0.751059
SPV_1079	SPV_RS05765	SPV_1079	DEAD/DEAH box helicase family protein	33	1.18966	0.250552	0.0010466	0.00680887
SPV_1080	SPV_RS05770	SPV_1080	Eco57I restriction-modification methylase domain-containing protein	17	-1.02616	-0.0372606	0.99988	1
RelB2	SPV_RS05780	SPV_1082	DUF6290 family protein	3	1.41592	0.501742	0.417525	0.777194
VicX	SPV_RS05785	SPV_1083	MBL fold metallo-hydrolase	11	-1.09589	-0.132105	0.882913	1
VicK	SPV_RS05790	SPV_1084	cell wall metabolism sensor histidine kinase VicK	11	-1.2511	-0.323192	0.0330589	0.111885
VicR	SPV_RS05795	SPV_1085	response regulator YycF	8	-1.45257	-0.538608	0.00298658	0.0167018
MutY	SPV_RS05800	SPV_1086	A/G-specific adenine glycosylase	9	-1.13586	-0.183787	0.837575	1
Fhs	SPV_RS05810	SPV_1087	formate--tetrahydrofolate ligase	19	-1.76619	-0.820643	1.42172e-19	2.64642e-17
CoaB	SPV_RS05815	SPV_1088	phosphopantothenate--cysteine ligase	10	-1.21487	-0.280805	0.564744	0.959375
CoaC	SPV_RS05820	SPV_1089	phosphopantothenoylcysteine decarboxylase	8	-1.52336	-0.607259	0.000226516	0.00182192
NiaR	SPV_RS05835	SPV_1093	transcription repressor NadR	4	1.36937	0.45351	0.386723	0.738841
SPV_1092	SPV_RS05840	SPV_1092	8-oxo-dGTP diphosphatase	4	1.34632	0.429022	0.260416	0.558095
SPV_1094	SPV_RS05845	SPV_1094	GNAT family N-acetyltransferase	3	-1.15087	-0.20272	0.61709	1
SPV_1095	SPV_RS05850	SPV_1095	GNAT family N-acetyltransferase	3	3.31023	1.72693	0.00228017	0.0131463
UvrB	SPV_RS05855	SPV_1096	excinuclease ABC subunit B	25	-1.08016	-0.111245	0.987346	1
GlnHP5	SPV_RS05865	SPV_1098	ABC transporter substrate-binding protein/permease	24	-1.27689	-0.352638	0.107536	0.290104
GlnQ5	SPV_RS05870	SPV_1099	amino acid ABC transporter ATP-binding protein	5	1.15813	0.211791	0.464991	0.835701
Zwf	SPV_RS05875	SPV_1100	glucose-6-phosphate dehydrogenase	19	-1.2365	-0.306261	0.00391321	0.0206434
FtsY	SPV_RS05880	SPV_1101	signal recognition particle-docking protein FtsY	11	-1.03132	-0.0444965	0.993802	1
SPV_1102	SPV_RS05885	SPV_1102	Cof-type HAD-IIB family hydrolase	8	-1.14098	-0.190275	0.603763	1
SPV_1103	SPV_RS05890	SPV_1103	Cof-type HAD-IIB family hydrolase	12	1.29637	0.374481	0.0682302	0.200686
Smc	SPV_RS05895	SPV_1104	chromosome segregation protein SMC	40	-1.22202	-0.289267	0.126037	0.328527
Rnc	SPV_RS05900	SPV_1105	ribonuclease III	8	-1.35413	-0.437366	0.0182659	0.0687874
GuaC	SPV_RS05910	SPV_1107	GMP reductase	16	-1.66116	-0.732187	2.02019e-11	9.07691e-10
SPV_1109	SPV_RS05920	SPV_1109	McrB family protein	13	1.27474	0.350201	0.413997	0.772765
SPV_1117	SPV_RS05955	SPV_1117	MmcQ/YjbR family DNA-binding protein	3	1.90881	0.932676	0.0288151	0.0993282
CutC	SPV_RS05960	SPV_1118	copper homeostasis protein CutC	4	1.87923	0.910144	0.159645	0.387369
SPV_1119	SPV_RS05965	SPV_1119	YbaN family protein	2	-1.42498	-0.510939	0.880332	1
TopA	SPV_RS05970	SPV_1120	type I DNA topoisomerase	22	-1.15733	-0.210801	0.944264	1
DprA	SPV_RS05985	SPV_1122	DNA-processing protein DprA	6	2.39485	1.25994	0.0580031	0.174545
LicC	SPV_RS05990	SPV_1123	NTP transferase domain-containing protein	13	1.09904	0.136238	0.615289	1
LicA	SPV_RS06000	SPV_1125	choline kinase LicA	14	1.06006	0.0841466	0.998772	1
TarJ	SPV_RS06005	SPV_1126	ribitol-5-phosphate dehydrogenase	7	-1.189	-0.249749	0.775285	1
TarI	SPV_RS06010	SPV_1127	2-C-methyl-D-erythritol 4-phosphate cytidylyltransferase	13	-1.31621	-0.396391	0.104729	0.284888
TacF	SPV_RS06015	SPV_1128	type IV teichoic acid flippase TacF	3	-1.05465	-0.0767651	0.990423	1
LicD1	SPV_RS06020	SPV_1129	phosphorylcholine transferase LicD	7	-1.1433	-0.193201	0.674732	1
LicD2	SPV_RS06025	SPV_1130	phosphorylcholine transferase LicD	10	-1.01355	-0.0194209	1	1
CarB	SPV_RS06030	SPV_1131	carbamoyl-phosphate synthase large subunit	36	1.11642	0.158884	0.642188	1
CarA	SPV_RS06035	SPV_1132	carbamoyl phosphate synthase small subunit	4	8.32866	3.05808	0.00214985	0.0125056
PyrB	SPV_RS06040	SPV_1133	aspartate carbamoyltransferase catalytic subunit	13	1.03582	0.0507797	0.982817	1
PyrR	SPV_RS06045	SPV_1134	bifunctional pyr operon transcriptional regulator/uracil phosphoribosyltransferase PyrR	11	-1.16731	-0.223186	0.0184067	0.0691179
Nth	SPV_RS06050	SPV_1135	endonuclease III	3	-1.51713	-0.601341	0.0097659	0.0417212
SPV_1136	SPV_RS06055	SPV_1136	DUF177 domain-containing protein	8	-1.74789	-0.805613	3.94936e-09	1.00902e-07
SPV_1137	SPV_RS06065	SPV_1137	ATP-binding cassette domain-containing protein	18	2.03675	1.02627	0.00116565	0.00744529
HtpX	SPV_RS06070	SPV_1138	zinc metalloprotease HtpX	7	1.00018	0.000262985	1	1
LemA	SPV_RS06075	SPV_1139	LemA family protein	11	-1.15226	-0.204465	0.567983	0.962395
RsmG	SPV_RS06080	SPV_1140	16S rRNA (guanine(527)-N(7))-methyltransferase RsmG	8	-1.70447	-0.769327	8.49058e-08	1.36583e-06
Ffh	SPV_RS06090	SPV_1142	signal recognition particle protein	21	-1.38778	-0.472784	3.32375e-14	2.54755e-12
SPV_1143	SPV_RS06095	SPV_1143	putative DNA-binding protein	3	-1.46133	-0.547282	0.0351387	0.116503
SPV_1144	SPV_RS06100	SPV_1144	DUF1934 domain-containing protein	2	-1.13691	-0.185124	0.471375	0.844068
SPV_1145	SPV_RS06105	SPV_1145	HD domain-containing protein	12	-1.02438	-0.0347451	0.996721	1
YidA	SPV_RS06110	SPV_1146	sugar-phosphatase	10	-1.11934	-0.162644	0.655138	1
RplS	SPV_RS06120	SPV_1148	50S ribosomal protein L19	6	1.09559	0.131705	0.796345	1
SPV_1151	SPV_RS06135	SPV_1151	chorismate mutase	9	1.63357	0.708031	0.00132278	0.00820756
Fld	SPV_RS06140	SPV_1152	flavodoxin	5	-1.1063	-0.145744	0.52175	0.905248
Pde2	SPV_RS06145	SPV_1153	bifunctional oligoribonuclease/PAP phosphatase NrnA	12	-1.15401	-0.206655	0.750981	1
RpmE2	SPV_RS06150	SPV_1154	type B 50S ribosomal protein L31	7	1.07434	0.103453	0.976393	1
GdhA	SPV_RS06170	SPV_1158	NADP-specific glutamate dehydrogenase	26	-1.48093	-0.5665	5.38994e-09	1.25412e-07
Cdd-2	SPV_RS06210	SPV_1164	cytidine deaminase	2	10.5015	3.39252	0.00729889	0.0332533
SPV_1165	SPV_RS06215	SPV_1165	phosphatidylglycerophosphatase A	4	1.422	0.507919	0.393644	0.747693
SPV_1166	SPV_RS06220	SPV_1166	hypothetical protein	16	1.01072	0.0153879	1	1
AppD	SPV_RS06225	SPV_1167	ABC transporter ATP-binding protein	24	-1.0264	-0.0375985	1	1
AppC	SPV_RS06230	SPV_1168	ABC transporter permease	3	1.55391	0.635905	0.0179317	0.0683188
AppB	SPV_RS06235	SPV_1169	ABC transporter permease	4	-1.24119	-0.311724	0.735184	1
AppA	SPV_RS06240	SPV_1170	ABC transporter substrate-binding protein	24	-1.02127	-0.0303611	1	1
SPV_1171	SPV_RS06245	SPV_1171	cyclically-permuted mutarotase family protein	4	1.08644	0.119613	0.529786	0.916748
NanE-2	SPV_RS06250	SPV_1172	N-acetylmannosamine-6-phosphate 2-epimerase	8	-1.40011	-0.485544	2.79486e-07	4.04634e-06
NanE-1	SPV_RS07950	SPV_1497	N-acetylmannosamine-6-phosphate 2-epimerase	8	-1.40011	-0.485544	2.79486e-07	4.04634e-06
SPV_1176	SPV_RS06285	SPV_1176	ABC transporter ATP-binding protein	6	-1.06316	-0.0883641	0.995718	1
SPV_1177	SPV_RS06290	SPV_1177	ABC transporter ATP-binding protein/permease	9	-1.00958	-0.0137552	0.999996	1
LanL	SPV_RS06300	SPV_1179	protein kinase/lanthionine synthetase C family protein	17	1.3491	0.432002	0.215385	0.482212
RplL	SPV_RS06340	SPV_1187	50S ribosomal protein L7/L12	10	-1.13567	-0.183542	0.414553	0.772765
RplJ	SPV_RS06345	SPV_1188	50S ribosomal protein L10	12	-1.0679	-0.0947783	0.97843	1
TrzA	SPV_RS06355	SPV_1190	TRZ/ATZ family protein	16	1.05818	0.0815841	0.971288	1
SPV_1191	SPV_RS06360	SPV_1191	ABC transporter ATP-binding protein/permease	11	1.01111	0.015935	0.999988	1
SPV_1192	SPV_RS06365	SPV_1192	ABC transporter ATP-binding protein/permease	18	-1.0591	-0.0828324	0.999999	1
MsrAB1	SPV_RS06370	SPV_1193	peptide-methionine (R)-S-oxide reductase MsrB	13	-1.74341	-0.801912	2.44889e-09	6.93675e-08
ThrB	SPV_RS06380	SPV_1194	homoserine kinase	6	-1.73852	-0.797861	0.00655354	0.0307168
Hom	SPV_RS06385	SPV_1195	homoserine dehydrogenase	23	-1.60813	-0.68538	1.87487e-14	1.52685e-12
MecA	SPV_RS06390	SPV_1196	adaptor protein MecA	12	-1.10245	-0.140716	0.796384	1
TarQ	SPV_RS06395	SPV_1197	hypothetical protein	17	-1.07591	-0.105561	0.920863	1
TarP	SPV_RS06400	SPV_1198	O-antigen polysaccharide polymerase Wzy family protein	7	-1.04322	-0.0610422	0.911575	1
Cps23FU	SPV_RS06405	SPV_1199	glycosyltransferase	9	1.2038	0.267595	0.650747	1
SPV_1200	SPV_RS06410	SPV_1200	glycosyltransferase	11	-1.18285	-0.242271	0.99629	1
LicD3	SPV_RS06415	SPV_1201	phosphorylcholine transferase LicD	4	-1.00256	-0.00368374	0.93311	1
Psr	SPV_RS06420	SPV_1202	polyisoprenyl-teichoic acid--peptidoglycan teichoic acid transferase Psr	19	1.093	0.128297	0.92445	1
PheA	SPV_RS06425	SPV_1203	prephenate dehydratase	6	-1.15672	-0.210038	0.30754	0.617448
AroK	SPV_RS06430	SPV_1204	shikimate kinase	5	-1.4721	-0.557872	0.150227	0.371434
AroA	SPV_RS06435	SPV_1205	3-phosphoshikimate 1-carboxyvinyltransferase	19	1.14368	0.193687	0.995807	1
SPV_1206	SPV_RS06440	SPV_1206	YlbF/YmcA family competence regulator	7	-1.14304	-0.192878	0.34961	0.682971
TyrA	SPV_RS06445	SPV_1207	prephenate dehydrogenase	11	1.14062	0.189813	0.106421	0.28769
AroC	SPV_RS06450	SPV_1208	chorismate synthase	19	1.03857	0.0545997	0.99941	1
AroB	SPV_RS06455	SPV_1209	3-dehydroquinate synthase	14	1.19638	0.25868	0.0155888	0.0609975
AroE	SPV_RS06460	SPV_1210	shikimate dehydrogenase	5	-1.35814	-0.441633	0.0793199	0.227652
AroD	SPV_RS06465	SPV_1211	type I 3-dehydroquinate dehydratase	7	-1.26837	-0.342974	0.00108948	0.00699306
YwbD	SPV_RS06470	SPV_1212	class I SAM-dependent rRNA methyltransferase	12	-1.08442	-0.116926	0.858189	1
Amy	SPV_RS06490	SPV_1215	alpha-amylase	5	2.18679	1.12881	0.116923	0.312194
AlaS	SPV_RS06495	SPV_1216	alanine--tRNA ligase	37	-1.27667	-0.352388	3.33864e-09	8.70049e-08
SPV_1217	SPV_RS06500	SPV_1217	LURP-one-related family protein	7	1.02235	0.0318957	0.997552	1
PotD	SPV_RS06510	SPV_1218	ABC transporter substrate-binding protein	4	-1.17306	-0.230279	0.634379	1
PotA	SPV_RS06525	SPV_1221	ABC transporter ATP-binding protein	4	-1.15625	-0.209455	0.182979	0.428816
MurB	SPV_RS06530	SPV_1222	UDP-N-acetylmuramate dehydrogenase	6	-1.47913	-0.564744	0.00191972	0.01137
BudA	SPV_RS06540	SPV_1224	acetolactate decarboxylase	3	-1.56979	-0.650576	0.00298066	0.0167018
SPV_1225	SPV_RS06545	SPV_1225	PLP-dependent aminotransferase family protein	7	1.43651	0.522569	0.882401	1
SPV_1226	SPV_RS06550	SPV_1226	ABC transporter substrate-binding protein	13	-1.39248	-0.477657	2.59196e-07	3.79474e-06
PhoU2	SPV_RS06555	SPV_1227	phosphate signaling complex protein PhoU	14	1.1638	0.218843	0.056479	0.170748
PstB2-2	SPV_RS06560	SPV_1228	phosphate ABC transporter ATP-binding protein PstB	14	1.18346	0.243012	0.273167	0.576883
PstB2-1	SPV_RS06565	SPV_1229	phosphate ABC transporter ATP-binding protein PstB	14	-1.02871	-0.0408341	0.993721	1
PstA2	SPV_RS06570	SPV_1230	phosphate ABC transporter permease PstA	3	-1.04886	-0.0688219	0.866151	1
PstC2	SPV_RS06575	SPV_1231	phosphate ABC transporter permease subunit PstC	2	1.1793	0.237934	0.431192	0.795812
PstS2	SPV_RS06580	SPV_1232	phosphate ABC transporter substrate-binding protein PstS	9	-1.07084	-0.0987487	0.828786	1
SPV_1233	SPV_RS06585	SPV_1233	RsmF rRNA methyltransferase first C-terminal domain-containing protein	6	1.4824	0.567933	0.0945018	0.26255
SPV_1234	SPV_RS06590	SPV_1234	inositol monophosphatase family protein	5	-1.47568	-0.561378	0.132589	0.342106
SpxA1	SPV_RS06600	SPV_1236	Spx/MgsR family RNA polymerase-binding regulatory protein	5	-3.05254	-1.61001	2.1371e-05	0.000207809
NagD	SPV_RS06610	SPV_1238	TIGR01457 family HAD-type hydrolase	14	-1.14968	-0.201234	0.81356	1
SPV_1239	SPV_RS06615	SPV_1239	acyl-[acyl-carrier-protein] thioesterase	5	-1.16907	-0.225358	0.769744	1
HemN	SPV_RS06620	SPV_1240	radical SAM family heme chaperone HemW	5	-1.02307	-0.0328982	0.998545	1
SPV_1241	SPV_RS06625	SPV_1241	YtxH domain-containing protein	6	1.06146	0.0860457	0.998479	1
Lgt	SPV_RS06635	SPV_1243	prolipoprotein diacylglyceryl transferase	4	-1.03754	-0.0531736	0.857291	1
HprK	SPV_RS06640	SPV_1244	HPr(Ser) kinase/phosphatase	15	-1.04085	-0.0577589	0.996525	1
RpsU	SPV_RS06645	SPV_1245	30S ribosomal protein S21	4	1.23327	0.302486	0.999869	1
NagB	SPV_RS06650	SPV_1246	glucosamine-6-phosphate deaminase	14	-1.08057	-0.111788	0.985855	1
QueA	SPV_RS06655	SPV_1247	tRNA preQ1(34) S-adenosylmethionine ribosyltransferase-isomerase QueA	12	-1.15865	-0.212442	0.274936	0.579679
SPV_1249	SPV_RS06670	SPV_1249	GNAT family N-acetyltransferase	5	1.07631	0.106094	0.966763	1
NadE	SPV_RS06675	SPV_1250	ammonia-dependent NAD(+) synthetase	13	-1.19424	-0.256095	0.0150768	0.0593948
PncB	SPV_RS06680	SPV_1251	nicotinate phosphoribosyltransferase	22	-1.36889	-0.453002	3.05701e-08	5.77166e-07
SPV_1253	SPV_RS06690	SPV_1253	helix-turn-helix transcriptional regulator	3	-1.0627	-0.0877296	0.924787	1
SPV_1258	SPV_RS06715	SPV_1258	U32 family peptidase	11	-1.29866	-0.377024	0.00210127	0.0123331
SPV_1260	SPV_RS06735	SPV_1260	site-specific DNA-methyltransferase	10	1.21249	0.277972	0.689238	1
SPV_1262	SPV_RS06740	SPV_1262	AraC family transcriptional regulator	5	-1.64862	-0.721255	0.148464	0.368474
SPV_1263	SPV_RS06745	SPV_1263	ABC transporter ATP-binding protein/permease	12	-1.80965	-0.855713	7.41597e-05	0.000644201
SPV_1264	SPV_RS06750	SPV_1264	ABC transporter ATP-binding protein/permease	11	-2.02413	-1.0173	0.000363349	0.00276868
SPV_1267	SPV_RS06765	SPV_1267	ABC transporter ATP-binding protein	2	-2.09727	-1.06852	0.411061	0.768454
GuaA	SPV_RS06805	SPV_1274	glutamine-hydrolyzing GMP synthase	25	-1.0852	-0.117966	0.999582	1
SPV_1277	SPV_RS06820	SPV_1277	serine hydrolase	7	-1.25572	-0.32851	0.0382861	0.12566
CppA	SPV_RS06825	SPV_1278	CppA family protein	7	-1.69519	-0.761444	0.0468137	0.148414
SPV_1279	SPV_RS06830	SPV_1279	GDSL-type esterase/lipase family protein	3	-1.20664	-0.270998	0.846291	1
SPV_1280	SPV_RS06835	SPV_1280	Cof-type HAD-IIB family hydrolase	11	-1.04951	-0.0697127	0.999481	1
Def1	SPV_RS06860	SPV_1285	peptide deformylase	8	-1.2198	-0.286641	0.895544	1
TrmH	SPV_RS06865	SPV_1286	23S rRNA (guanosine(2251)-2'-O)-methyltransferase RlmB	9	-1.02716	-0.0386639	0.999979	1
TrxB	SPV_RS06870	SPV_1287	thioredoxin-disulfide reductase	13	-1.45986	-0.54583	0.00797269	0.035699
SPV_1289	SPV_RS06880	SPV_1289	amino acid ABC transporter ATP-binding protein	11	-1.79238	-0.841875	3.00141e-12	1.73242e-10
SPV_1290	SPV_RS06885	SPV_1290	amino acid ABC transporter permease	4	-1.30116	-0.379801	0.353342	0.687172
SPV_1291	SPV_RS06890	SPV_1291	arsenate reductase family protein	7	-1.40751	-0.493144	0.0762159	0.220198
Ogt	SPV_RS06895	SPV_1292	methylated-DNA--[protein]-cysteine S-methyltransferase	2	-2.70169	-1.43386	0.0896682	0.251264
SPV_1293	SPV_RS06900	SPV_1293	GNAT family N-acetyltransferase	2	-1.30882	-0.388267	0.12127	0.320516
SPV_1294	SPV_RS06905	SPV_1294	DUF1836 domain-containing protein	2	1.55095	0.633157	0.965993	1
PdxT	SPV_RS06915	SPV_1296	pyridoxal 5'-phosphate synthase glutaminase subunit PdxT	6	-1.12606	-0.171279	0.334222	0.661841
PdxS	SPV_RS06920	SPV_1297	pyridoxal 5'-phosphate synthase lyase subunit PdxS	13	-1.32441	-0.405353	0.024396	0.0878122
Nox	SPV_RS06925	SPV_1298	FAD-dependent oxidoreductase	21	-1.19715	-0.259604	0.267165	0.569604
SPV_1301	SPV_RS06935	SPV_1301	NAD(P)H-dependent oxidoreductase	10	1.9635	0.97343	3.17876e-09	8.45291e-08
SPV_1302	SPV_RS06940	SPV_1302	oxidoreductase	13	1.98031	0.985726	2.17644e-08	4.43559e-07
SPV_1303	SPV_RS06945	SPV_1303	DUF896 family protein	5	-1.03595	-0.0509609	0.96979	1
GlyS	SPV_RS06950	SPV_1304	glycine--tRNA ligase subunit beta	29	-1.19392	-0.255711	0.00406091	0.0212504
GlyQ	SPV_RS06955	SPV_1305	glycine--tRNA ligase subunit alpha	11	-1.29153	-0.36908	0.00183533	0.0109699
SPV_1308	SPV_RS06965	SPV_1308	aldo/keto reductase	13	-1.29447	-0.372357	0.00430615	0.0221775
PgdA	SPV_RS06970	SPV_1309	polysaccharide deacetylase family protein	15	-1.5006	-0.585542	1.58566e-11	7.379e-10
MocA	SPV_RS06980	SPV_1311	Gfo/Idh/MocA family oxidoreductase	8	-1.14824	-0.199429	0.89454	1
YfmL	SPV_RS06985	SPV_1312	DEAD/DEAH box helicase	7	-1.30565	-0.384772	0.000791962	0.00534677
Tuf	SPV_RS07010	SPV_1318	elongation factor Tu	33	1.27368	0.349	0.0181935	0.0687874
SPV_1320	SPV_RS07020	SPV_1320	aquaporin family protein	6	-1.33362	-0.415345	0.0424675	0.136427
Pgm	SPV_RS07055	SPV_1326	phospho-sugar mutase	31	-1.21491	-0.280853	0.00987538	0.042051
Bta	SPV_RS07060	SPV_1327	thioredoxin	6	-1.57274	-0.653282	0.000484549	0.0034501
GlnH6	SPV_RS07070	SPV_1328	amino acid ABC transporter substrate-binding protein	15	-1.10249	-0.140762	0.862955	1
GlnQ6	SPV_RS07075	SPV_1329	amino acid ABC transporter ATP-binding protein	5	-1.39418	-0.479419	0.0235328	0.0849395
GlnP6	SPV_RS07080	SPV_1330	amino acid ABC transporter permease	4	3.39234	1.76228	0.120811	0.319952
SPV_1331	SPV_RS07085	SPV_1331	tetratricopeptide repeat protein	8	-1.16284	-0.217654	0.368067	0.712341
SPV_1332	SPV_RS07090	SPV_1332	AI-2E family transporter	5	-1.27744	-0.353261	0.180406	0.426523
SPV_1333	SPV_RS07095	SPV_1333	lactonase family protein	6	1.05604	0.0786578	0.953997	1
AtpC	SPV_RS07100	SPV_1334	F0F1 ATP synthase subunit epsilon	3	-1.22066	-0.287667	0.853359	1
AtpD	SPV_RS07105	SPV_1335	F0F1 ATP synthase subunit beta	27	1.16863	0.224822	0.225216	0.499076
AtpG	SPV_RS07110	SPV_1336	F0F1 ATP synthase subunit gamma	12	1.13182	0.178645	0.686522	1
AtpA	SPV_RS07115	SPV_1337	F0F1 ATP synthase subunit alpha	21	1.352	0.435099	0.000952859	0.00625704
AtpH	SPV_RS07120	SPV_1338	F0F1 ATP synthase subunit delta	10	1.17221	0.229229	0.909846	1
AtpF	SPV_RS07125	SPV_1339	F0F1 ATP synthase subunit B	9	1.07419	0.103245	0.98499	1
AtpE	SPV_RS07135	SPV_1341	F0F1 ATP synthase subunit C	2	1.26617	0.340473	0.849654	1
GreA	SPV_RS07155	SPV_1345	transcription elongation factor GreA	7	1.05198	0.0731101	0.84099	1
MltG	SPV_RS07160	SPV_1346	endolytic transglycosylase MltG	27	1.03032	0.0430857	1	1
SPV_1347	SPV_RS07165	SPV_1347	GNAT family N-acetyltransferase	4	1.12628	0.17157	0.688643	1
SPV_1348	SPV_RS07170	SPV_1348	GNAT family N-acetyltransferase	3	-1.37295	-0.457279	0.784352	1
MurC	SPV_RS07175	SPV_1349	UDP-N-acetylmuramate--L-alanine ligase	14	-1.12863	-0.174573	0.865879	1
SPV_1350	SPV_RS07180	SPV_1350	hypothetical protein	8	-1.12629	-0.171576	0.229534	0.50778
Snf	SPV_RS07185	SPV_1351	DEAD/DEAH box helicase	16	1.07217	0.100533	1	1
MetB	SPV_RS07195	SPV_1353	cystathionine gamma-synthase	9	-1.12719	-0.172733	0.767946	1
AliB	SPV_RS07215	SPV_1357	peptide ABC transporter substrate-binding protein	26	-1.53461	-0.617871	4.50784e-09	1.10825e-07
MurE	SPV_RS07225	SPV_1359	UDP-N-acetylmuramoyl-L-alanyl-D-glutamate--L- lysine ligase	15	-1.2636	-0.33754	0.00130246	0.00812011
SPV_1360	SPV_RS07230	SPV_1360	CsbD family protein	3	1.70241	0.767575	0.455257	0.825034
PpaC	SPV_RS07245	SPV_1363	manganese-dependent inorganic pyrophosphatase	16	-1.404	-0.489542	0.000561003	0.00395128
SPV_1365	SPV_RS07255	SPV_1365	tRNA1(Val) (adenine(37)-N6)-methyltransferase	4	-1.10795	-0.147893	0.679325	1
SPV_1366	SPV_RS07260	SPV_1366	S1 RNA-binding domain-containing protein	3	1.09971	0.137128	0.483333	0.861536
SPV_1367	SPV_RS07265	SPV_1367	bifunctional Cof-type HAD-IIB family hydrolase/peptidylprolyl isomerase	18	-1.04831	-0.0680683	0.999407	1
RpsR	SPV_RS07270	SPV_1368	30S ribosomal protein S18	5	-1.06818	-0.0951607	0.738264	1
SsbA	SPV_RS07275	SPV_1369	single-stranded DNA-binding protein SsbA	7	-1.15477	-0.207601	0.285227	0.591801
RpsF	SPV_RS07280	SPV_1370	30S ribosomal protein S6	10	-1.32315	-0.403977	0.368471	0.712341
AsnC	SPV_RS07285	SPV_1371	asparagine--tRNA ligase	22	-1.38756	-0.472552	0.00622835	0.029298
AspC	SPV_RS07290	SPV_1373	pyridoxal phosphate-dependent aminotransferase	14	-1.03322	-0.0471469	0.999218	1
SPV_1374	SPV_RS07295	SPV_1374	DUF5590 domain-containing protein	3	1.44344	0.529507	0.0522186	0.160849
SPV_1375	SPV_RS07305	SPV_1375	NAD(P)H-dependent oxidoreductase	7	-1.20364	-0.2674	0.384877	0.737492
PclA	SPV_RS07310	SPV_1376	G5 domain-containing protein	10	1.47743	0.563092	0.753583	1
YaaA	SPV_RS07320	SPV_1378	peroxide stress protein YaaA	3	1.49574	0.580855	0.15053	0.37148
SPV_1380	SPV_RS07335	SPV_1380	hypothetical protein	25	-1.03547	-0.0502895	0.999999	1
Def2	SPV_RS07340	SPV_1381	peptide deformylase	2	-2.16024	-1.11119	0.204419	0.464039
SPV_1382	SPV_RS07345	SPV_1382	glutathione-dependent disulfide-bond oxidoreductase	11	1.06147	0.0860683	0.988649	1
PacL	SPV_RS07350	SPV_1383	cation-translocating P-type ATPase	29	1.06508	0.0909571	0.998686	1
MntE	SPV_RS07355	SPV_1384	CDF family manganese efflux transporter MntE	7	-1.16342	-0.218376	0.941484	1
SPV_1385	SPV_RS07360	SPV_1385	ABC-F family ATP-binding cassette domain-containing protein	22	-1.00232	-0.00334903	1	1
Cca	SPV_RS07365	SPV_1386	CCA tRNA nucleotidyltransferase	12	-1.03694	-0.0523329	0.999646	1
DapB	SPV_RS07370	SPV_1387	4-hydroxy-tetrahydrodipicolinate reductase	9	1.64264	0.716013	0.00516262	0.0252891
SPV_1388	SPV_RS07375	SPV_1388	DegV family protein	9	-1.17183	-0.228765	0.0473819	0.149851
SPV_1389	SPV_RS07380	SPV_1389	DUF1149 family protein	4	-1.1301	-0.176455	0.546757	0.938636
GlmM	SPV_RS07385	SPV_1390	phosphoglucosamine mutase	22	-1.22283	-0.290224	0.000765297	0.00519366
SPV_1391	SPV_RS07390	SPV_1391	YbbR-like domain-containing protein	8	-1.24662	-0.318019	0.00106795	0.00688879
DisA	SPV_RS07395	SPV_1392	diadenylate cyclase CdaA	6	-1.27229	-0.347425	0.00551372	0.0266088
SPV_1393	SPV_RS07405	SPV_1393	NAD(P)/FAD-dependent oxidoreductase	13	-1.50183	-0.586725	0.000699397	0.00482177
SPV_1394	SPV_RS07410	SPV_1394	DNA-binding protein WhiA	4	1.10678	0.146366	0.990132	1
SPV_1395	SPV_RS07415	SPV_1395	YvcK family protein	9	-1.04348	-0.061404	0.99988	1
SPV_1396	SPV_RS07420	SPV_1396	RNase adapter RapZ	13	-1.02428	-0.0346115	0.997191	1
AldR	SPV_RS07425	SPV_1397	RidA family protein	3	-1.34465	-0.427226	0.0524955	0.160945
EngB	SPV_RS07430	SPV_1398	ribosome biogenesis GTP-binding protein YihA/YsxC	8	-1.57262	-0.653166	4.93978e-08	8.46913e-07
ClpX	SPV_RS07435	SPV_1399	ATP-dependent Clp protease ATP-binding subunit ClpX	17	2.77025	1.47002	6.42366e-18	9.30003e-16
FolA	SPV_RS07445	SPV_1401	dihydrofolate reductase	8	1.05702	0.0800091	0.888501	1
Dpr	SPV_RS07450	SPV_1402	DNA starvation/stationary phase protection protein	10	-2.1011	-1.07114	1.42423e-06	1.89364e-05
LytC	SPV_RS07455	SPV_1403	choline binding-anchored murein hydrolase LytC	18	1.04975	0.0700509	0.99908	1
TpiA	SPV_RS07460	SPV_1404	triose-phosphate isomerase	14	1.00687	0.00987232	1	1
DnaD	SPV_RS07465	SPV_1405	DnaD domain-containing protein	8	1.01775	0.0253844	0.999732	1
MetA	SPV_RS07470	SPV_1406	homoserine O-succinyltransferase	5	-1.20806	-0.272688	0.995792	1
Apt	SPV_RS07475	SPV_1407	adenine phosphoribosyltransferase	10	2.11166	1.07837	0.00620223	0.0292808
SPV_1408	SPV_RS07480	SPV_1408	class I SAM-dependent methyltransferase	8	1.72279	0.784744	2.45428e-07	3.67578e-06
MsmK	SPV_RS07485	SPV_1409	sn-glycerol-3-phosphate ABC transporter ATP-binding protein UgpC	14	-1.07258	-0.101081	0.748785	1
SPV_1411	SPV_RS07495	SPV_1411	cysteine hydrolase	6	-1.36618	-0.450145	0.0001224	0.00102895
CodY	SPV_RS07500	SPV_1412	GTP-sensing pleiotropic transcriptional regulator CodY	11	-1.16769	-0.223661	0.0042473	0.0219612
CshA	SPV_RS07510	SPV_1413	DEAD/DEAH box helicase	23	-1.01505	-0.0215442	1	1
OxlT	SPV_RS07515	SPV_1414	OFA family MFS transporter	2	-1.40543	-0.491016	0.379814	0.729938
MerA	SPV_RS07520	SPV_1415	FAD-containing oxidoreductase	18	-1.2162	-0.282385	0.0680399	0.200579
MurT	SPV_RS07525	SPV_1416	Mur ligase family protein	11	-1.50885	-0.593454	0.000124968	0.0010438
GatD	SPV_RS07530	SPV_1417	type 1 glutamine amidotransferase	5	-1.70063	-0.76607	3.72867e-05	0.000347033
PepQ	SPV_RS07535	SPV_1418	Xaa-Pro peptidase family protein	18	1.05172	0.0727458	0.952504	1
PdxK	SPV_RS07555	SPV_1423	bifunctional hydroxymethylpyrimidine kinase/phosphomethylpyrimidine kinase	7	-1.15171	-0.203773	0.230785	0.50796
TruA	SPV_RS07560	SPV_1424	tRNA pseudouridine(38-40) synthase TruA	6	-1.24279	-0.313587	0.785676	1
Cmk	SPV_RS07585	SPV_1428	(d)CMP kinase	11	-1.20671	-0.271083	0.897623	1
SPV_1429	SPV_RS07590	SPV_1429	hypothetical protein	4	-1.05476	-0.0769171	0.9134	1
GtrB	SPV_RS07600	SPV_1431	glycosyltransferase family 2 protein	3	-1.03582	-0.0507667	0.952363	1
GalE-1	SPV_RS07605	SPV_1432	UDP-glucose 4-epimerase GalE	14	-1.29804	-0.376337	0.000955604	0.00625704
YbgI	SPV_RS07615	SPV_1434	Nif3-like dinuclear metal center hexameric protein	4	-1.46577	-0.551657	0.0686207	0.20138
SPV_1435	SPV_RS07620	SPV_1435	tRNA (adenine(22)-N(1))-methyltransferase TrmK	5	-1.09285	-0.128096	0.907763	1
CtpE	SPV_RS07625	SPV_1436	cation-translocating P-type ATPase	14	1.13748	0.185836	0.62248	1
PlsC	SPV_RS07630	SPV_1437	1-acyl-sn-glycerol-3-phosphate acyltransferase	9	-1.10195	-0.140062	0.817861	1
RpsO	SPV_RS07640	SPV_1439	30S ribosomal protein S15	6	-1.03875	-0.0548491	0.965321	1
ThrS	SPV_RS07675	SPV_1444	threonine--tRNA ligase	28	1.17768	0.235948	0.177828	0.4236
SPV_1446	SPV_RS07685	SPV_1446	response regulator transcription factor	4	-1.1435	-0.193455	0.637069	1
SPV_1447	SPV_RS07690	SPV_1447	DUF2974 domain-containing protein	6	-1.13349	-0.180765	0.773508	1
SPV_1448	SPV_RS07700	SPV_1448	Rrf2 family transcriptional regulator	4	1.42568	0.511652	0.267535	0.569604
SPV_1449	SPV_RS07705	SPV_1449	metallophosphoesterase family protein	7	-1.18112	-0.24015	0.922899	1
MntR	SPV_RS07710	SPV_1450	metal-dependent transcriptional regulator	3	-1.39968	-0.485096	0.864265	1
SPV_2369	SPV_RS07730	SPV_2369	hypothetical protein	5	-1.05311	-0.0746564	0.945819	1
SPV_2370	SPV_RS07735	SPV_2370	hypothetical protein	2	4.35894	2.12398	0.441557	0.807698
Dtd	SPV_RS07745	SPV_1457	D-tyrosyl-tRNA(Tyr) deacylase	4	-1.38125	-0.46597	0.435216	0.80097
RelA	SPV_RS07750	SPV_1458	bifunctional (p)ppGpp synthetase/guanosine-3',5'-bis(diphosphate) 3'-pyrophosphohydrolase	24	-1.49558	-0.580709	0.000245475	0.00195033
SPV_1459	SPV_RS07755	SPV_1459	MBL fold metallo-hydrolase	2	2.66003	1.41144	0.105299	0.285843
PepO	SPV_RS07760	SPV_1460	endopeptidase PepO	38	-1.04945	-0.069628	1	1
PsaB	SPV_RS07765	SPV_1461	metal ABC transporter ATP-binding protein	9	1.07713	0.107193	0.961671	1
PsaA	SPV_RS07775	SPV_1463	metal ABC transporter substrate-binding lipoprotein/adhesin PsaA	13	1.15467	0.207478	0.899571	1
PsaD	SPV_RS07780	SPV_1464	thiol peroxidase	9	-2.3784	-1.24999	6.18318e-12	3.22267e-10
SPV_1465	SPV_RS07785	SPV_1465	FtsX-like permease family protein	3	1.0002	0.000292256	1	1
SPV_1466	SPV_RS07790	SPV_1466	ABC transporter ATP-binding protein	4	-1.18758	-0.248029	0.777041	1
SPV_1467	SPV_RS07795	SPV_1467	glycoside hydrolase family 95 protein	2	-1.04403	-0.0621609	0.936159	1
GpmA	SPV_RS07800	SPV_1468	phosphoglycerate mutase	18	-1.01554	-0.0222488	1	1
IleS	SPV_RS07820	SPV_1472	isoleucine--tRNA ligase	32	-1.83615	-0.876687	4.7958e-22	1.24979e-19
DivIVA	SPV_RS07830	SPV_1474	cell division protein DivIVA	11	-1.21986	-0.286714	0.12248	0.322407
YlmG	SPV_RS07840	SPV_1476	YggT family protein	2	1.79575	0.844584	0.252808	0.546283
SepF	SPV_RS07845	SPV_1477	cell division protein SepF	6	1.44125	0.52732	0.00020672	0.00168348
YlmE	SPV_RS07850	SPV_1478	YggS family pyridoxal phosphate-dependent enzyme	6	3.54366	1.82524	0.0123517	0.0502948
FtsZ	SPV_RS07855	SPV_1479	cell division protein FtsZ	24	-1.41231	-0.498053	7.0899e-14	5.1323e-12
FtsA	SPV_RS07860	SPV_1480	cell division protein FtsA	19	-1.53294	-0.6163	0.0159695	0.0619294
MurF	SPV_RS07875	SPV_1483	UDP-N-acetylmuramoyl-tripeptide--D-alanyl-D- alanine ligase	16	1.18415	0.243847	0.591735	0.989769
Ddl	SPV_RS07880	SPV_1484	D-alanine--D-alanine ligase	15	-1.17295	-0.230143	0.0148359	0.0589366
RecR	SPV_RS07885	SPV_1485	recombination mediator RecR	2	-1.60157	-0.679489	0.0100145	0.0422683
Pbp2b	SPV_RS07890	SPV_1486	penicillin-binding protein 2B	17	-1.2156	-0.281671	2.74227e-05	0.000258926
NanR	SPV_RS07895	SPV_1487	MurR/RpiR family transcriptional regulator	10	-1.16671	-0.222444	0.402686	0.758236
SatA	SPV_RS07940	SPV_1495	ABC transporter substrate-binding protein	14	1.3353	0.417164	0.00118602	0.00750186
NanP	SPV_RS07945	SPV_1496	PTS transporter subunit EIIC	3	1.13013	0.176486	0.933541	1
NanA	SPV_RS07985	SPV_1504	LPXTG-anchored neuraminidase NanA	22	-1.1277	-0.173383	0.955655	1
Axe1	SPV_RS07995	SPV_1506	acetylxylan esterase	4	-1.22383	-0.2914	0.907768	1
RecG	SPV_RS08005	SPV_1507	ATP-dependent DNA helicase RecG	16	-1.21155	-0.27685	0.207338	0.469089
Alr	SPV_RS08010	SPV_1508	alanine racemase	7	1.10158	0.139579	0.723136	1
AcpS	SPV_RS08015	SPV_1509	holo-ACP synthase	3	-1.56251	-0.643863	0.154574	0.377695
AroF	SPV_RS08020	SPV_1510	3-deoxy-7-phosphoheptulonate synthase	14	-1.31169	-0.391426	5.48618e-06	6.10982e-05
AroG	SPV_RS08025	SPV_1511	3-deoxy-7-phosphoheptulonate synthase	15	-1.06856	-0.0956691	0.994497	1
SecA	SPV_RS08030	SPV_1512	preprotein translocase subunit SecA	39	-1.2619	-0.335596	8.12741e-10	2.71539e-08
SPV_1514	SPV_RS08040	SPV_1514	ATP-binding cassette domain-containing protein	4	1.8296	0.871528	0.00313425	0.0172318
SPV_1516	SPV_RS08050	SPV_1516	hypothetical protein	3	1.01611	0.0230561	0.979969	1
SPV_1518	SPV_RS08060	SPV_1518	Rgg/GadR/MutR family transcriptional regulator	7	1.26728	0.341738	0.210649	0.474871
EngA	SPV_RS08075	SPV_1519	ribosome biogenesis GTPase Der	19	-1.3135	-0.393421	0.0619009	0.18457
Frp	SPV_RS08080	SPV_1520	NADPH-dependent oxidoreductase	8	1.06597	0.0921735	0.91486	1
DnaI	SPV_RS08085	SPV_1521	primosomal protein DnaI	13	1.03367	0.0477694	0.992669	1
DnaB	SPV_RS08090	SPV_1522	replication initiation and membrane attachment family protein	12	-1.15128	-0.203244	0.998588	1
NrdR	SPV_RS08095	SPV_1523	transcriptional regulator NrdR	4	1.79399	0.843173	0.418859	0.778564
GntR	SPV_RS08100	SPV_1524	GntR family transcriptional regulator	7	1.44147	0.527541	0.00919028	0.0399165
SPV_1525	SPV_RS08105	SPV_1525	ABC transporter ATP-binding protein	11	-1.06173	-0.086422	0.941115	1
QsrB	SPV_RS08115	SPV_1527	ABC transporter permease	8	1.10296	0.141387	0.969883	1
QsrA	SPV_RS08120	SPV_1528	ABC transporter ATP-binding protein	8	1.11511	0.157187	0.859194	1
ScrK	SPV_RS08140	SPV_1531	ROK family protein	9	-1.59368	-0.672358	1.008e-09	3.20348e-08
ScrA	SPV_RS08145	SPV_1532	sucrose-specific PTS transporter subunit IIBC	4	-1.34411	-0.426653	0.0937921	0.261694
ScrB	SPV_RS08160	SPV_1534	glycoside hydrolase family 32 protein	8	-1.27214	-0.347253	0.60785	1
ScrR	SPV_RS08165	SPV_1535	LacI family DNA-binding transcriptional regulator	2	1.07249	0.100965	0.807429	1
MvaA	SPV_RS08170	SPV_1536	hydroxymethylglutaryl-CoA reductase, degradative	6	-1.3675	-0.451543	0.398756	0.751923
MvaS	SPV_RS08175	SPV_1537	hydroxymethylglutaryl-CoA synthase	13	1.06654	0.0929334	0.998011	1
SPV_1541	SPV_RS08195	SPV_1541	threonine/serine exporter ThrE family protein	4	-1.13131	-0.177992	0.874342	1
StkP	SPV_RS08200	SPV_1542	Stk1 family PASTA domain-containing Ser/Thr kinase	21	-1.27214	-0.347255	0.00815906	0.0364084
PhpP	SPV_RS08205	SPV_1543	Stp1/IreP family PP2C-type Ser/Thr phosphatase	11	-1.32067	-0.401274	0.000239723	0.00191632
Sun	SPV_RS08210	SPV_1544	16S rRNA (cytosine(967)-C(5))-methyltransferase RsmB	8	-1.24152	-0.312102	0.301093	0.612051
Fmt	SPV_RS08215	SPV_1545	methionyl-tRNA formyltransferase	16	-1.3098	-0.38935	0.00236651	0.0135244
PriA	SPV_RS08220	SPV_1546	primosomal protein N'	16	1.16905	0.225334	0.985896	1
RpoZ	SPV_RS08225	SPV_1547	DNA-directed RNA polymerase subunit omega	6	-1.02615	-0.037237	0.90586	1
Gmk	SPV_RS08230	SPV_1548	guanylate kinase	9	-1.55491	-0.636834	4.96323e-06	5.57507e-05
Rny	SPV_RS08235	SPV_1549	ribonuclease Y	22	-1.45401	-0.540037	1.08265e-05	0.00011196
SPV_1552	SPV_RS08250	SPV_1552	nucleotidyltransferase	4	-1.37191	-0.456187	0.98045	1
SPV_1553	SPV_RS08255	SPV_1553	class I SAM-dependent methyltransferase	5	1.20881	0.273587	0.163545	0.394629
RsfA	SPV_RS08260	SPV_1554	ribosome silencing factor	5	1.02052	0.0292981	0.972838	1
SPV_1555	SPV_RS08265	SPV_1555	cysteine hydrolase	2	-1.48966	-0.574983	0.254061	0.547175
YqeK	SPV_RS08270	SPV_1556	bis(5'-nucleosyl)-tetraphosphatase (symmetrical) YqeK	9	1.0552	0.0775184	0.952746	1
NadD	SPV_RS08275	SPV_1557	nicotinate-nucleotide adenylyltransferase	11	-1.06458	-0.0902779	0.927946	1
SPV_1558	SPV_RS08280	SPV_1558	ribosome assembly RNA-binding protein YhbY	3	-1.16619	-0.221801	0.811482	1
YqeH	SPV_RS08285	SPV_1559	ribosome biogenesis GTPase YqeH	16	-1.48557	-0.571017	3.47609e-10	1.22415e-08
SPV_1560	SPV_RS08290	SPV_1560	YqeG family HAD IIIA-type phosphatase	6	1.03655	0.051792	0.999718	1
SPV_1562	SPV_RS08300	SPV_1562	mechanosensitive ion channel family protein	5	-1.41133	-0.497056	0.268184	0.570056
SPV_1564	SPV_RS08315	SPV_1564	aromatic acid exporter family protein	3	-1.08868	-0.122576	0.68279	1
SPV_1565	SPV_RS08320	SPV_1565	MarR family transcriptional regulator	2	1.27868	0.35466	0.805776	1
SPV_1566	SPV_RS08325	SPV_1566	DUF4649 family protein	3	1.23243	0.301502	0.272042	0.57544
TrxA	SPV_RS08330	SPV_1567	thioredoxin	8	1.28175	0.358115	0.143969	0.362066
SPV_1570	SPV_RS08355	SPV_1570	DUF2785 domain-containing protein	8	1.79577	0.844605	0.0030855	0.0171081
PepF2	SPV_RS08360	SPV_1571	oligoendopeptidase F	19	-1.14255	-0.192258	0.125649	0.328527
SPV_1572	SPV_RS08365	SPV_1572	16S rRNA (uracil(1498)-N(3))-methyltransferase	7	-1.49659	-0.58168	0.00872585	0.0381536
PrmA	SPV_RS08370	SPV_1573	50S ribosomal protein L11 methyltransferase	12	-1.2961	-0.374179	0.0140847	0.0562956
SPV_1576	SPV_RS08385	SPV_1576	DUF3013 family protein	4	-1.53617	-0.619336	1.75361e-05	0.000174424
SPV_1580	SPV_RS08420	SPV_1580	replication-associated recombination protein A	13	-1.26899	-0.343683	0.150185	0.371434
SPV_1585	SPV_RS08445	SPV_1585	sugar ABC transporter substrate-binding protein	3	2.43459	1.28368	0.0283743	0.0983291
SPV_1586	SPV_RS08450	SPV_1586	LacI family DNA-binding transcriptional regulator	10	1.10084	0.138603	0.962606	1
Mga2	SPV_RS08455	SPV_1587	virulence factor transcriptional regulator MgaSpn	2	-1.43799	-0.524056	0.999264	1
SPV_1588	SPV_RS08465	SPV_1588	alkaline shock response membrane anchor protein AmaP	4	3.08341	1.62453	1.3309e-07	2.08935e-06
Gls24	SPV_RS08475	SPV_1590	Asp23/Gls24 family envelope stress response protein	15	1.05072	0.0713829	0.999868	1
SPV_1591	SPV_RS08480	SPV_1591	CsbD family protein	2	37.5411	5.2304	0.0514297	0.159261
SPV_1594	SPV_RS08500	SPV_1594	XRE family transcriptional regulator	8	2.58199	1.36848	0.000383537	0.00287212
SPV_1595	SPV_RS08505	SPV_1595	hypothetical protein	8	2.85871	1.51536	2.35422e-08	4.68328e-07
TrpA	SPV_RS08515	SPV_1596	tryptophan synthase subunit alpha	5	-2.40066	-1.26343	2.14967e-08	4.43559e-07
TrpB	SPV_RS08520	SPV_1597	tryptophan synthase subunit beta	13	-2.14578	-1.1015	2.93855e-09	8.04613e-08
TrpF	SPV_RS08525	SPV_1598	phosphoribosylanthranilate isomerase	2	-1.50564	-0.590377	0.573578	0.967509
TrpC	SPV_RS08530	SPV_1599	indole-3-glycerol phosphate synthase TrpC	5	-2.2472	-1.16813	5.43383e-08	9.19517e-07
TrpD	SPV_RS08535	SPV_1600	anthranilate phosphoribosyltransferase	7	-2.29783	-1.20027	1.02262e-07	1.62497e-06
TrpG	SPV_RS08540	SPV_1601	aminodeoxychorismate/anthranilate synthase component II	8	-1.60368	-0.681383	0.000479694	0.00344346
TrpE	SPV_RS08545	SPV_1602	anthranilate synthase component I	13	-1.86321	-0.897791	0.00741933	0.0335673
SPV_1605	SPV_RS08555	SPV_1605	LacI family transcriptional regulator	7	1.13617	0.184176	0.925926	1
SPV_1608	SPV_RS08575	SPV_1608	ABC transporter ATP-binding protein	3	-1.00417	-0.00599895	0.999798	1
SPV_1609	SPV_RS08580	SPV_1609	extracellular solute-binding protein	6	-1.47797	-0.56362	0.281522	0.586917
SPV_1610	SPV_RS08585	SPV_1610	DUF1868 domain-containing protein	2	1.00009	0.000132992	0.999991	1
PfbA	SPV_RS08615	SPV_1617	multi-ligand-binding adhesin PfbA	6	-1.06044	-0.0846588	0.995401	1
AatB	SPV_RS08625	SPV_1619	DegT/DnrJ/EryC1/StrS aminotransferase family protein	18	1.07106	0.0990363	0.948842	1
SPV_1620	SPV_RS08630	SPV_1620	sugar transferase	10	1.09316	0.128508	0.991479	1
SPV_1621	SPV_RS08640	SPV_1621	ABC transporter ATP-binding protein/permease	18	-1.02178	-0.0310788	1	1
SPV_1622	SPV_RS08645	SPV_1622	ABC transporter ATP-binding protein/permease	12	-1.12501	-0.169932	0.100665	0.277307
ExoA	SPV_RS08665	SPV_1626	exodeoxyribonuclease III	16	-1.80986	-0.855875	1.15291e-15	1.36518e-13
Xpt	SPV_RS08680	SPV_1628	xanthine phosphoribosyltransferase	6	-2.84172	-1.50676	2.41304e-08	4.69282e-07
DpnD	SPV_RS08690	SPV_1630	protein DpnD	5	1.10684	0.14645	0.922402	1
DpnC	SPV_RS08695	SPV_1631	type-2 restriction enzyme DpnI	2	-5.99307	-2.5833	0.145991	0.365217
PaaI	SPV_RS08700	SPV_1632	PaaI family thioesterase	2	1.13128	0.177951	0.624296	1
AdhB	SPV_RS08720	SPV_1636	alcohol dehydrogenase catalytic domain-containing protein	5	-1.72413	-0.785872	0.00577207	0.0276508
NmlR	SPV_RS08725	SPV_1637	MerR family transcriptional regulator	2	-1.78034	-0.832157	0.249717	0.5405
ProWX	SPV_RS08750	SPV_1642	ABC transporter permease/substrate-binding protein	19	-1.441	-0.527069	0.000335475	0.00257132
ProV	SPV_RS08755	SPV_1643	ABC transporter ATP-binding protein	9	-1.42743	-0.513416	3.11655e-08	5.77166e-07
SPV_1644	SPV_RS08760	SPV_1644	nuclear transport factor 2 family protein	3	-1.45541	-0.541421	0.00080952	0.00543714
SPV_1645	SPV_RS08765	SPV_1645	MarR family transcriptional regulator	4	-1.30152	-0.380201	0.0163403	0.0628066
SPV_1646	SPV_RS08770	SPV_1646	bacteriocin immunity protein	6	1.12101	0.164798	0.990649	1
PepA	SPV_RS08775	SPV_1647	glutamyl aminopeptidase	14	-1.31752	-0.397821	3.57951e-07	5.12539e-06
PiuD	SPV_RS08800	SPV_1651	ATP-binding cassette domain-containing protein	4	-1.34351	-0.426002	0.767598	1
PiuA	SPV_RS08805	SPV_1652	siderophore ABC transporter substrate-binding protein	17	1.45868	0.544665	0.000196784	0.00162284
RluB	SPV_RS08815	SPV_1654	rRNA pseudouridine synthase	18	1.33078	0.412273	0.304114	0.616107
ScpB	SPV_RS08820	SPV_1655	segregation/condensation protein B	5	1.29718	0.375375	0.396642	0.751059
ScpA	SPV_RS08825	SPV_1656	segregation/condensation protein A	3	3.66074	1.87214	0.230569	0.50796
XerD	SPV_RS08830	SPV_1657	site-specific tyrosine recombinase XerD	6	1.2102	0.275241	0.891466	1
SPV_1658	SPV_RS08835	SPV_1658	CBS domain-containing protein	6	1.014	0.0200599	0.999746	1
SPV_1659	SPV_RS08840	SPV_1659	metallophosphoesterase	8	1.28395	0.360593	0.875551	1
RdgB	SPV_RS08845	SPV_1660	nucleoside-triphosphate diphosphatase	13	1.15453	0.207305	0.746489	1
MurI	SPV_RS08850	SPV_1661	glutamate racemase	7	-1.17666	-0.234699	0.37586	0.724476
SPV_1662	SPV_RS08855	SPV_1662	YneF family protein	3	1.63826	0.712166	0.000402346	0.00294527
TreC	SPV_RS08860	SPV_1663	alpha,alpha-phosphotrehalase	17	1.58405	0.66362	1.51281e-06	1.95168e-05
TreP	SPV_RS08870	SPV_1664	PTS system trehalose-specific EIIBC component	3	1.69063	0.757564	0.0126318	0.0511155
AmiF	SPV_RS08885	SPV_1667	ATP-binding cassette domain-containing protein	18	-1.21272	-0.278248	0.447021	0.814641
AmiE	SPV_RS08890	SPV_1668	ABC transporter ATP-binding protein	19	-1.18988	-0.250817	0.00331396	0.017992
AmiD	SPV_RS08895	SPV_1669	ABC transporter permease	9	-1.17844	-0.236882	0.478023	0.853238
AmiC	SPV_RS08900	SPV_1670	ABC transporter permease	17	-1.40707	-0.492692	0.000113689	0.000961926
AmiA	SPV_RS08905	SPV_1671	peptide ABC transporter substrate-binding protein	35	-1.39219	-0.477353	6.60827e-08	1.10392e-06
TacL	SPV_RS08915	SPV_1672	O-antigen ligase family protein	3	3.97146	1.98967	0.181174	0.426523
GtfA	SPV_RS08920	SPV_1673	sucrose phosphorylase	5	4.50213	2.17061	0.211806	0.476654
BirA	SPV_RS08950	SPV_1680	bifunctional biotin--[acetyl-CoA-carboxylase] ligase/biotin operon repressor BirA	9	-1.37379	-0.45816	0.000375453	0.00284428
RumA-2	SPV_RS09070	SPV_1704	23S rRNA (uracil(1939)-C(5))-methyltransferase RlmD	2	-1.77128	-0.824795	0.287622	0.593933
RecX	SPV_RS09075	SPV_1705	recombination regulator RecX	3	1.00791	0.0113634	0.99888	1
SPV_1706	SPV_RS09080	SPV_1706	DUF402 domain-containing protein	8	-1.34091	-0.423208	0.275613	0.580168
GroEL	SPV_RS09095	SPV_1709	chaperonin GroEL	33	1.29096	0.368444	5.23149e-05	0.000466893
GroES	SPV_RS09100	SPV_1710	co-chaperone GroES	4	1.1965	0.258818	0.102808	0.281426
YdfG	SPV_RS09110	SPV_1712	SDR family NAD(P)-dependent oxidoreductase	3	1.20591	0.270121	0.0856463	0.241031
SPV_1713	SPV_RS09115	SPV_1713	DUF4479 and tRNA-binding domain-containing protein	11	1.10385	0.14255	0.989229	1
SPV_1714	SPV_RS09120	SPV_1714	thioredoxin family protein	3	-1.18539	-0.245367	0.654784	1
SPV_1717	SPV_RS09135	SPV_1717	membrane protein	4	1.18433	0.244075	0.606694	1
SPV_1718	SPV_RS09140	SPV_1718	LytTR family DNA-binding domain-containing protein	2	-1.11345	-0.155038	0.864663	1
SPV_1720	SPV_RS09150	SPV_1720	DUF2200 domain-containing protein	2	-1.56454	-0.645739	0.990905	1
YeeN	SPV_RS09170	SPV_1725	YebC/PmpR family DNA-binding transcriptional regulator	10	1.00222	0.00319723	0.999965	1
Ply	SPV_RS09180	SPV_1726	cholesterol-dependent cytolysin pneumolysin	27	1.20575	0.269926	0.0105881	0.0440775
SPV_1727	SPV_RS09185	SPV_1727	hypothetical protein	9	1.03741	0.0529824	0.98022	1
SPV_1728	SPV_RS09190	SPV_1728	hypothetical protein	5	-1.08826	-0.122023	0.286428	0.593348
SPV_1729	SPV_RS09195	SPV_1729	DUF4231 domain-containing protein	6	-1.23882	-0.308969	0.348704	0.682225
LytA	SPV_RS09245	SPV_1737	N-acetylmuramoyl-L-alanine amidase LytA	8	-1.29543	-0.373432	0.000206711	0.00168348
RecA	SPV_RS09260	SPV_1739	recombinase RecA	15	-1.13351	-0.180802	0.989192	1
CinA	SPV_RS09265	SPV_1740	competence/damage-inducible protein A	6	1.18114	0.240175	0.307337	0.617448
LytR	SPV_RS09270	SPV_1741	LCP family protein	11	-1.09691	-0.133442	0.713567	1
SPV_1742	SPV_RS09275	SPV_1742	GNAT family N-acetyltransferase	6	-1.0578	-0.0810612	0.984725	1
TsaE	SPV_RS09280	SPV_1743	tRNA (adenosine(37)-N6)-threonylcarbamoyltransferase complex ATPase subunit type 1 TsaE	6	1.12989	0.176186	0.47159	0.844068
PlcR	SPV_RS09295	SPV_1745	helix-turn-helix transcriptional regulator	8	1.75097	0.808157	0.213819	0.479528
LanM	SPV_RS09315	SPV_1749	type 2 lantipeptide synthetase LanM	2	2.43378	1.2832	0.0255936	0.0906208
Ndk	SPV_RS09350	SPV_1757	nucleoside-diphosphate kinase	6	1.07389	0.102843	0.849364	1
RpoC	SPV_RS09355	SPV_1758	DNA-directed RNA polymerase subunit beta'	65	-1.46687	-0.552744	1.54635e-14	1.34326e-12
RpoB	SPV_RS09360	SPV_1759	DNA-directed RNA polymerase subunit beta	53	1.14832	0.199528	0.0258953	0.0914406
HlyX	SPV_RS09370	SPV_1761	hemolysin family protein	7	1.35933	0.442893	0.688843	1
EndA	SPV_RS09375	SPV_1762	DNA-entry nuclease EndA	9	2.18225	1.12582	3.85358e-05	0.000356115
MurA-2	SPV_RS09385	SPV_1764	UDP-N-acetylglucosamine 1-carboxyvinyltransferase	19	-1.14207	-0.191648	0.136369	0.349095
SPV_1765	SPV_RS09395	SPV_1765	PDZ domain-containing protein	9	1.23993	0.310263	0.0100237	0.0422683
CoaD	SPV_RS09400	SPV_1766	pantetheine-phosphate adenylyltransferase	2	6.61601	2.72596	0.0861468	0.241917
SPV_1767	SPV_RS09405	SPV_1767	16S rRNA (guanine(966)-N(2))-methyltransferase RsmD	6	-1.22677	-0.294864	0.764987	1
AsnA	SPV_RS09410	SPV_1768	aspartate--ammonia ligase	21	-1.03615	-0.0512299	0.999999	1
SPV_1769	SPV_RS09420	SPV_1769	Bax inhibitor-1/YccA family protein	2	-1.4358	-0.521859	0.0252136	0.0902565
YjfA	SPV_RS09425	SPV_1771	RNA methyltransferase	6	-1.18188	-0.241084	0.343813	0.67672
YidC1	SPV_RS09435	SPV_1773	membrane protein insertase YidC	6	-1.1639	-0.218972	0.198136	0.451349
PflA	SPV_RS09440	SPV_1774	pyruvate formate lyase-activating protein	9	-1.04812	-0.0677973	0.997809	1
LysA	SPV_RS09445	SPV_1775	diaminopimelate decarboxylase	17	-1.24144	-0.312013	0.0801938	0.22915
PurR	SPV_RS09450	SPV_1776	pur operon repressor	13	-1.34646	-0.429169	0.133326	0.342775
YhaM	SPV_RS09460	SPV_1777	3'-5' exoribonuclease YhaM family protein	14	-1.19438	-0.256256	0.148419	0.368474
RmuC	SPV_RS09465	SPV_1778	DNA recombination protein RmuC	15	-1.10257	-0.140872	0.230649	0.50796
SPV_1779	SPV_RS09470	SPV_1779	thiamine diphosphokinase	8	1.16582	0.22134	0.83534	1
Rpe	SPV_RS09475	SPV_1780	ribulose-phosphate 3-epimerase	3	-1.31052	-0.390142	0.006859	0.0317114
RsgA	SPV_RS09480	SPV_1781	ribosome small subunit-dependent GTPase A	6	-1.20606	-0.270307	0.439188	0.807139
KsgA	SPV_RS09485	SPV_1782	16S rRNA (adenine(1518)-N(6)/adenine(1519)-N(6))- dimethyltransferase RsmA	11	-1.38947	-0.474535	3.14496e-08	5.77166e-07
SPV_1784	SPV_RS09495	SPV_1784	ABC transporter ATP-binding protein	8	1.11844	0.161489	0.94785	1
SPV_1785	SPV_RS09500	SPV_1785	bacteriocin-associated integral membrane family protein	9	-2.02552	-1.01829	0.00123379	0.00776632
SPV_1786	SPV_RS09505	SPV_1786	helix-turn-helix domain-containing protein	4	1.39153	0.47667	0.999996	1
RnmV	SPV_RS09510	SPV_1787	ribonuclease M5	4	-1.24648	-0.317865	0.575457	0.967509
TatD	SPV_RS09515	SPV_1788	TatD family hydrolase	11	-1.11469	-0.156645	0.306415	0.617448
SPV_1791	SPV_RS09535	SPV_1791	pyridoxal phosphate-dependent aminotransferase	14	-1.25843	-0.331622	0.193097	0.441414
SPV_1793	SPV_RS09545	SPV_1793	universal stress protein	9	1.34653	0.429245	0.100368	0.277074
SPV_1794	SPV_RS09550	SPV_1794	Cof-type HAD-IIB family hydrolase	18	-1.21836	-0.284935	0.143453	0.361545
SPV_1796	SPV_RS09555	SPV_1796	asparaginase	4	-1.11744	-0.160199	0.76167	1
CcpA	SPV_RS09565	SPV_1797	catabolite control protein A	18	-1.52856	-0.61217	1.48058e-11	7.14516e-10
SPV_1798	SPV_RS09570	SPV_1798	response regulator transcription factor	4	-1.04398	-0.0620883	0.937816	1
SPV_1801	SPV_RS09585	SPV_1801	ABC transporter ATP-binding protein	6	-1.06635	-0.0926807	0.982719	1
NusG	SPV_RS09675	SPV_1819	transcription termination/antitermination protein NusG	8	1.15451	0.207275	0.532423	0.920089
Pbp2a	SPV_RS09690	SPV_1821	penicillin-binding protein PBP2A	24	1.3783	0.462895	0.0115682	0.0474006
RluD2	SPV_RS09695	SPV_1822	RluA family pseudouridine synthase	3	1.81272	0.858155	0.285108	0.591801
Gap	SPV_RS09700	SPV_1823	type I glyceraldehyde-3-phosphate dehydrogenase	25	1.39196	0.477121	0.184991	0.430436
NadC	SPV_RS09715	SPV_1826	carboxylating nicotinate-nucleotide diphosphorylase	4	-1.53178	-0.615206	0.505999	0.887371
BguR	SPV_RS09740	SPV_1829	GntR family transcriptional regulator	6	-1.19721	-0.259678	0.457133	0.827284
BguB	SPV_RS09755	SPV_1832	PTS sugar transporter subunit IIB	2	-1.44213	-0.528201	0.870803	1
AdhE	SPV_RS09765	SPV_1834	bifunctional acetaldehyde-CoA/alcohol dehydrogenase	31	-1.7366	-0.796263	1.46103e-21	3.17286e-19
SPV_1836	SPV_RS09770	SPV_1836	membrane protein	4	1.07559	0.105125	0.816652	1
SPV_1837	SPV_RS09775	SPV_1837	low molecular weight phosphotyrosine protein phosphatase	7	1.07478	0.104036	0.38344	0.73582
YajC	SPV_RS09780	SPV_1838	preprotein translocase subunit YajC	2	-1.26149	-0.335125	0.279908	0.584487
UlaH	SPV_RS09785	SPV_1839	transketolase	32	-1.15276	-0.20509	0.257644	0.553064
SPV_1848	SPV_RS09830	SPV_1848	hypothetical protein	5	1.56381	0.64507	0.207364	0.469089
EloR	SPV_RS09835	SPV_1849	cell elongation regulator EloR	16	-1.06405	-0.0895689	0.9781	1
AckA	SPV_RS09850	SPV_1853	acetate kinase	13	-1.21839	-0.284978	0.304553	0.616107
SPV_1854	SPV_RS09855	SPV_1854	class I SAM-dependent methyltransferase	2	1.50273	0.587582	0.575363	0.967509
SPV_1864	SPV_RS09900	SPV_1864	DUF1033 family protein	3	-1.20725	-0.271722	0.783504	1
Adh	SPV_RS09905	SPV_1865	zinc-dependent alcohol dehydrogenase family protein	12	-2.33071	-1.22077	8.87478e-06	9.55689e-05
NagA	SPV_RS09910	SPV_1866	N-acetylglucosamine-6-phosphate deacetylase	16	-1.47788	-0.563525	6.82431e-09	1.56001e-07
Adr	SPV_RS09915	SPV_1867	acetyltransferase	11	-1.66166	-0.732622	0.000448868	0.00324931
Tgt	SPV_RS09920	SPV_1868	tRNA guanosine(34) transglycosylase Tgt	10	1.21342	0.279078	0.421615	0.781457
SPV_1869	SPV_RS09925	SPV_1869	DUF975 family protein	2	-1.5214	-0.605398	0.241998	0.530445
SPV_1874	SPV_RS09945	SPV_1874	LysM peptidoglycan-binding domain-containing protein	5	2.112	1.07861	0.000288394	0.00225017
SPV_1875	SPV_RS09950	SPV_1875	HAD family hydrolase	8	1.8861	0.915407	5.64175e-05	0.000500081
ThrC	SPV_RS09960	SPV_1877	threonine synthase	21	1.1884	0.249015	0.754637	1
SPV_1878	SPV_RS09965	SPV_1878	glutamyl-tRNA synthetase	12	1.55951	0.641092	0.0313951	0.106809
GltX	SPV_RS10055	SPV_1896	glutamate--tRNA ligase	28	1.08418	0.116604	0.875504	1
Pgi	SPV_RS10060	SPV_1897	glucose-6-phosphate isomerase	20	-1.45741	-0.543403	1.7771e-05	0.000175422
SPV_1899	SPV_RS10070	SPV_1899	gamma-glutamyl-gamma-aminobutyrate hydrolase family protein	8	-1.67851	-0.747184	4.88403e-08	8.46913e-07
PatB	SPV_RS10075	SPV_1900	multidrug efflux ABC transporter subunit PatB	14	1.23428	0.303673	0.069548	0.203186
PatA	SPV_RS10085	SPV_1902	multidrug efflux ABC transporter subunit PatA	16	1.0464	0.065435	0.999857	1
HexA	SPV_RS10090	SPV_1903	DNA mismatch repair protein MutS	28	1.01518	0.021735	1	1
ArgR1	SPV_RS10095	SPV_1904	arginine repressor	3	3.00905	1.58931	1.18908e-05	0.000121998
ArgS	SPV_RS10100	SPV_1905	arginine--tRNA ligase	32	-1.21991	-0.28678	0.000675019	0.00470348
PnpR	SPV_RS10115	SPV_1908	response regulator transcription factor	5	-1.23392	-0.303246	0.0515793	0.159261
PnpS	SPV_RS10120	SPV_1909	two-component sensor histidine kinase	8	1.12261	0.166861	0.986876	1
PstB1	SPV_RS10140	SPV_1913	phosphate ABC transporter ATP-binding protein PstB	2	-3.41439	-1.77163	0.932718	1
GpsA	SPV_RS10160	SPV_1918	NAD(P)H-dependent glycerol-3-phosphate dehydrogenase	17	-1.1074	-0.14718	0.920091	1
GalU	SPV_RS10165	SPV_1919	UTP--glucose-1-phosphate uridylyltransferase GalU	13	-1.33751	-0.419555	0.00124201	0.0077805
SPV_1921	SPV_RS10175	SPV_1921	5-formyltetrahydrofolate cyclo-ligase	6	-1.16459	-0.219822	0.404064	0.759223
HipO	SPV_RS10180	SPV_1922	N-acetyldiaminopimelate deacetylase	9	-1.03334	-0.0473124	0.988054	1
DapD	SPV_RS10185	SPV_1923	2,3,4,5-tetrahydropyridine-2,6-dicarboxylate N-acetyltransferase	11	1.36619	0.450161	0.0166394	0.0637681
Pbp1b	SPV_RS10195	SPV_1925	penicillin-binding protein PBP1B	18	-1.20741	-0.271914	0.133375	0.342775
TyrS	SPV_RS10200	SPV_1926	tyrosine--tRNA ligase	24	-1.17294	-0.230126	0.0810459	0.230574
CtpC	SPV_RS10205	SPV_1927	heavy metal translocating P-type ATPase	16	-1.1115	-0.152514	0.505486	0.887371
SPV_1928	SPV_RS10210	SPV_1928	DUF6110 family protein	7	1.22531	0.293141	0.000399828	0.00294337
RrmA	SPV_RS10215	SPV_1929	methyltransferase domain-containing protein	2	9.58	3.26003	0.665881	1
MalP	SPV_RS10235	SPV_1932	glycogen/starch/alpha-glucan family phosphorylase	31	-1.42202	-0.507942	8.3746e-14	5.74321e-12
MalX	SPV_RS10245	SPV_1934	extracellular solute-binding protein	22	1.25271	0.325048	2.08214e-09	6.02894e-08
MalC	SPV_RS10250	SPV_1935	ABC transporter permease subunit	4	1.03223	0.0457601	0.999464	1
MalD	SPV_RS10255	SPV_1936	sugar ABC transporter permease	4	2.43684	1.28501	0.983938	1
MalA	SPV_RS10265	SPV_1937	DUF1189 domain-containing protein	3	-1.09841	-0.135419	0.832687	1
MalR	SPV_RS10270	SPV_1938	LacI family DNA-binding transcriptional regulator	13	-1.22885	-0.297315	0.00587817	0.0280559
AspS	SPV_RS10285	SPV_1941	aspartate--tRNA ligase	26	-1.45772	-0.543709	1.55011e-06	1.98019e-05
SPV_1945	SPV_RS10305	SPV_1945	DUF3169 family protein	2	24.9134	4.63885	0.00158431	0.00964654
SPV_1947	SPV_RS10315	SPV_1947	helix-turn-helix transcriptional regulator	4	-1.96993	-0.978144	0.0189236	0.0708549
HisS	SPV_RS10330	SPV_1950	histidine--tRNA ligase	22	-1.53848	-0.621505	5.1493e-07	7.21456e-06
SPV_1954	SPV_RS10350	SPV_1954	metal-sulfur cluster assembly factor	4	1.02218	0.0316549	0.961814	1
IlvD	SPV_RS10355	SPV_1956	dihydroxy-acid dehydratase	23	-1.93025	-0.94879	2.10508e-16	2.74292e-14
TktN	SPV_RS10365	SPV_1958	transketolase	2	-1.16668	-0.222408	0.619699	1
UlaA2	SPV_RS10370	SPV_1959	PTS ascorbate transporter subunit IIC	3	-1.29278	-0.370475	0.672513	1
UlaB2	SPV_RS10375	SPV_1960	PTS sugar transporter subunit IIB	3	-1.4556	-0.541613	0.00400779	0.0210571
SPV_1962	SPV_RS10385	SPV_1962	SPFH domain-containing protein	16	1.28568	0.362527	0.000744772	0.00508944
RpmG3	SPV_RS10400	SPV_1964	50S ribosomal protein L33	2	1.08139	0.11289	0.933784	1
ArcB	SPV_RS10460	SPV_1976	ornithine carbamoyltransferase	9	-1.46279	-0.548727	0.0246498	0.0884813
ArcC	SPV_RS10465	SPV_1977	carbamate kinase	13	-1.31497	-0.395031	0.000575449	0.00403124
ArcD	SPV_RS10470	SPV_1978	YfcC family protein	2	-1.47417	-0.559899	0.0168927	0.0645489
SPV_1979	SPV_RS10475	SPV_1979	dipeptidase	11	-1.09372	-0.129249	0.953116	1
YbbK	SPV_RS10500	SPV_1984	SPFH domain-containing protein	19	1.24904	0.320825	8.45912e-05	0.000725147
Adh2	SPV_RS10505	SPV_1985	iron-containing alcohol dehydrogenase	5	-1.246	-0.317306	0.297742	0.607133
FucR	SPV_RS10560	SPV_1996	DeoR/GlpR family DNA-binding transcription regulator	5	1.59624	0.674682	0.154788	0.377695
AdcA	SPV_RS10565	SPV_1997	zinc ABC transporter substrate-binding lipoprotein AdcA	24	1.21651	0.282744	0.299177	0.609106
AdcC	SPV_RS10575	SPV_1999	metal ABC transporter ATP-binding protein	8	1.2074	0.271901	0.978949	1
AdcR	SPV_RS10580	SPV_2000	zinc-dependent transcriptional regulator AdcR	5	-1.07151	-0.0996486	0.825124	1
DltD	SPV_RS10585	SPV_2002	D-alanyl-lipoteichoic acid biosynthesis protein DltD	9	-1.07898	-0.109672	0.98742	1
DltC	SPV_RS10590	SPV_2003	D-alanine--poly(phosphoribitol) ligase subunit DltC	3	1.51532	0.599623	0.325341	0.647205
DltA	SPV_RS10600	SPV_2005	D-alanine--poly(phosphoribitol) ligase subunit DltA	12	-1.14683	-0.197655	0.498437	0.882422
GlpO	SPV_RS10645	SPV_2012	type 1 glycerol-3-phosphate oxidase	12	-1.07136	-0.0994467	0.999542	1
GlpK	SPV_RS10650	SPV_2013	glycerol kinase GlpK	7	-1.08403	-0.116403	0.870374	1
SPV_2014	SPV_RS10655	SPV_2014	helix-turn-helix domain-containing protein	5	-1.05318	-0.0747471	0.999946	1
HslO	SPV_RS10660	SPV_2015	Hsp33 family molecular chaperone HslO	11	-1.60133	-0.679274	1.28057e-10	4.90761e-09
SPV_2016	SPV_RS10665	SPV_2016	tRNA dihydrouridine synthase DusB	14	-1.03779	-0.0535152	1	1
CbpA	SPV_RS10670	SPV_2017	choline-binding protein CbpA	17	1.41068	0.496387	0.00923903	0.0399949
SPV_2018	SPV_RS10675	SPV_2018	isoprenylcysteine carboxyl methyltransferase family protein	4	1.24937	0.321195	0.244314	0.533762
SPV_2019	SPV_RS10680	SPV_2019	two-component system sensor histidine kinase HK06	13	1.58507	0.664544	1.00146e-06	1.34526e-05
SPV_2020	SPV_RS10685	SPV_2020	two-component system response regulator RR06	11	1.88523	0.914743	0.00564829	0.0271576
ClpC	SPV_RS10700	SPV_2022	ATP-dependent Clp protease ATP-binding subunit	38	1.1804	0.23928	0.0200176	0.0738893
CtsR	SPV_RS10705	SPV_2023	CtsR family transcriptional regulator	10	1.54706	0.629526	0.0068631	0.0317114
ThiY	SPV_RS10715	SPV_2025	ABC transporter substrate-binding protein	14	-1.33305	-0.414727	9.79147e-05	0.000833875
SPV_2027	SPV_RS10725	SPV_2027	thiamine-binding protein	2	-1.03295	-0.0467772	0.837386	1
SPV_2029	SPV_RS10735	SPV_2029	hypothetical protein	5	1.48512	0.57058	0.0192837	0.0717903
DnaC	SPV_RS10740	SPV_2030	replicative DNA helicase	13	1.14598	0.196576	0.165041	0.397502
RplI	SPV_RS10745	SPV_2031	50S ribosomal protein L9	10	1.505	0.589759	0.000697906	0.00482177
Pde1	SPV_RS10750	SPV_2032	DHH family phosphoesterase	20	1.75442	0.810994	2.71097e-06	3.18234e-05
Hpf	SPV_RS10755	SPV_2033	ribosome-associated translation inhibitor RaiA	6	1.04711	0.0664074	0.954248	1
SPV_2036	SPV_RS10770	SPV_2036	YigZ family protein	5	1.21287	0.278427	0.0530976	0.162409
CysK	SPV_RS10775	SPV_2037	cysteine synthase A	18	-1.25503	-0.327716	0.709876	1
Tsf	SPV_RS10800	SPV_2041	translation elongation factor Ts	24	-1.18962	-0.250497	0.90439	1
RpsB	SPV_RS10805	SPV_2042	30S ribosomal protein S2	15	-1.12979	-0.176049	0.563546	0.958616
PcsB	SPV_RS10810	SPV_2043	CHAP domain-containing protein	13	1.1412	0.190552	0.495526	0.879418
MreC	SPV_RS10820	SPV_2045	rod shape-determining protein MreC	13	1.39058	0.475685	0.013016	0.052345
CbiQ	SPV_RS10825	SPV_2046	energy-coupling factor transporter transmembrane protein EcfT	4	-1.03899	-0.0551769	0.983212	1
CbiO2	SPV_RS10830	SPV_2047	energy-coupling factor transporter ATPase	6	-1.35882	-0.44235	0.00450082	0.0229085
CbiO1	SPV_RS10835	SPV_2048	energy-coupling factor transporter ATPase	8	1.58601	0.665398	0.048809	0.153248
RodZ	SPV_RS10845	SPV_2050	helix-turn-helix domain-containing protein	4	-1.14795	-0.199059	0.678814	1
SPV_2051	SPV_RS10850	SPV_2051	insulinase family protein	6	1.0378	0.0535265	0.971462	1
SPV_2052	SPV_RS10855	SPV_2052	insulinase family protein	7	1.34594	0.428611	0.390828	0.744517
SPV_2053	SPV_RS10860	SPV_2053	S4 domain-containing protein YaaA	2	2.57887	1.36674	0.248626	0.539034
GuaB	SPV_RS10870	SPV_2055	IMP dehydrogenase	26	-1.25973	-0.333115	2.2155e-06	2.74933e-05
TrpS	SPV_RS10875	SPV_2056	tryptophan--tRNA ligase	16	1.09015	0.12453	0.983448	1
SPV_2057	SPV_RS10880	SPV_2057	ATP-binding cassette domain-containing protein	25	-1.13961	-0.188546	0.0360869	0.119041
SPV_2058	SPV_RS10885	SPV_2058	YfhO family protein	3	1.99737	0.998099	0.0268151	0.0941781
PipR	SPV_RS10900	SPV_2060	TetR/AcrR family transcriptional regulator	3	-1.03114	-0.0442442	0.962164	1
ComE	SPV_RS10915	SPV_2063	competence system response regulator transcription factor ComE	11	1.1155	0.157692	0.789202	1
ComD	SPV_RS10920	SPV_2064	competence system sensor histidine kinase ComD	5	1.46329	0.549219	0.50467	0.887371
RlmH	SPV_RS10935	SPV_2067	23S rRNA (pseudouridine(1915)-N(3))-methyltransferase RlmH	5	-1.36051	-0.444142	0.446621	0.814641
HtrA	SPV_RS10940	SPV_2068	trypsin-like peptidase domain-containing protein	12	-1.11452	-0.156426	0.574602	0.967509
ParB	SPV_RS10945	SPV_2069	ParB/RepB/Spo0J family partition protein	8	-1.2675	-0.341984	0.538097	0.928664
SPV_0610	SPV_RS11340	SPV_0610	hypothetical protein	5	2.87426	1.52319	0.00105033	0.00680887
